# Supplementary material for: Role of insulin receptor substrates in the progression of hepatocellular carcinoma
Source: Sci Rep. 2017 Jul 14;7:5387. doi: 10.1038/s41598-017-03299-3 (PMC5511151; doi:10.1038/s41598-017-03299-3)
Supplement: Supplementary file 2 — Supplementary Table S1 [file 41598_2017_3299_MOESM2_ESM.xls]

## Sheet: 3. T Test unpaired p  cut-off =
Supplementary Table S1
The result of microarray analysis. List of all genes changed with p<0.05. Tumor expression levels of various genes were compared between DEN-treated LIrs1KO mice and DEN-treated control mice.
ProbeName	GeneSymbol	p value	[LIrs1KO](raw)	[Control](raw)	[LIrs1KO](normalized)	[Control](normalized)	GenbankAccession
A_51_P452153	2010001M09Rik	0.0428463	56.7163	37.4066	0.347866	-0.347866	NM_027222
A_55_P2433218	Pldn	0.0151082	979.157	1195.77	-0.0929181	0.092918	NM_019788
A_52_P204689	Map4k2	0.0464253	168.924	146.606	0.153213	-0.153214	NM_009006
A_55_P1952434	Tm2d1	0.0321754	1242.55	1164.32	0.0975405	-0.0975406	NM_053157
A_55_P1957613	Ak2	0.0154937	47560.4	31397.7	0.347114	-0.347114	NM_016895
A_51_P483576		0.0161048	381.357	229.292	0.416643	-0.416643	AF138742
A_51_P104897	Itpr3	0.0190587	1083	1811.62	-0.33196	0.33196	NM_080553
A_51_P124254	Col4a1	0.0328519	675.579	1137.64	-0.333244	0.333244	NM_009931
A_55_P2183672	Pebp1	0.00776182	241798	221689	0.112985	-0.112986	NM_018858
A_55_P2140328		0.00487393	5159.73	4426.55	0.160955	-0.160955
A_52_P329398	Atp12a	0.0216458	45.0554	20.8933	0.607808	-0.607808	NM_138652
A_55_P2328787	6030451C04Rik	0.0306757	1799.83	1537.24	0.168576	-0.168576	AK080477
A_51_P114634	Amz1	0.00637443	97.1338	177.267	-0.390237	0.390237	NM_173405
A_51_P122238	Uchl5	0.0371813	1626.11	1526.89	0.0952474	-0.0952474	NM_019562
A_55_P2129691	AB124611	0.0467643	6122.82	5950.7	0.0708073	-0.070807	NM_001198794
A_51_P112734	Slc7a8	0.000108797	64.0817	88.0636	-0.178792	0.178792	NM_016972
A_30_P01020443		0.000943004	57.2969	49.0297	0.164626	-0.164626
A_55_P2081273	Gabbr2	0.0379703	39.7541	30.2082	0.243459	-0.243458	NM_001081141
A_55_P2117033	Mtmr3	0.00134599	774.809	699.086	0.125873	-0.125873	NM_028860
A_30_P01028853		0.0173268	121.466	112.627	0.105207	-0.105207
A_55_P2102816	Rpl36a	0.0375689	12379	15611.4	-0.114715	0.114715	NM_019865
A_52_P586004	Hk3	0.0231208	62.5032	101.952	-0.309397	0.309397	NM_001033245
A_51_P385635	Mrpl53	0.00328445	5421.17	5304.01	0.0673903	-0.0673896	NM_026744
A_55_P2246700	D7Ertd595e	0.0354814	156.094	134.743	0.155168	-0.155168	AU023048
A_55_P1995427	Nxf2	0.0276556	56.5643	35.4491	0.391273	-0.391274	NM_031259
A_55_P2178036	Serpina6	0.00730361	13092	3987.24	0.916203	-0.916203	NM_007618
A_52_P339722	Csnk1a1	0.0390774	1639.48	1514.32	0.108779	-0.108779	NM_146087
A_52_P488427	Sec14l2	0.0399598	11126	7286.46	0.356124	-0.356124	NM_144520
A_52_P67995	Eif4a3	0.0246283	686.808	874.483	-0.122235	0.122235	NM_138669
A_66_P114042	Kctd7	0.048645	19.8938	47.9271	-0.52523	0.52523	NM_172509
A_55_P1991770	Pdlim4	0.0432976	214.067	333.266	-0.282357	0.282357	NM_019417
A_55_P2077497		0.00826188	41567.1	29044.5	0.311168	-0.311167	AK158706
A_55_P1997585		0.0161101	185232	131535	0.295043	-0.295043
A_52_P637282	Wipf1	0.0356689	136.891	177.615	-0.139207	0.139207	NM_153138
A_30_P01027340		0.0340009	32.9494	23.818	0.281603	-0.281603
A_55_P2001510		0.0340882	161222	148388	0.109927	-0.109928
A_55_P2114697	Gcm1	0.00943284	33359.5	20991.7	0.384855	-0.384855	NM_008103
A_55_P2051414	Axl	0.00373624	477.273	715.735	-0.241462	0.241462	NM_009465
A_30_P01022026		0.0442026	169.278	135.028	0.209728	-0.209728
A_55_P1979650	S100a1	0.0480205	2889.65	2062.25	0.289181	-0.289181	NM_011309
A_55_P2142439	Echdc2	0.000213606	9795.13	8864.45	0.122618	-0.122619	NM_026728
A_51_P102789	C1qc	0.0106159	2256.95	3850.45	-0.334049	0.334049	NM_007574
A_55_P2149382	Gm3448	0.00415778	139.846	107.197	0.242904	-0.242904	NM_001123367
A_30_P01019598		0.0258801	154.047	250.934	-0.300546	0.300546
A_51_P109835	Uqcrc1	0.0175062	3830.11	3078.06	0.206262	-0.206263	NM_025407
A_52_P383653	Cpne8	0.0424992	179.004	437.346	-0.567216	0.567216	NM_001033851
A_52_P545831	Tssc1	0.0220624	103.909	95.6286	0.112007	-0.112007	NM_201357
A_51_P313761	Shmt2	0.0434316	3301.69	2805.3	0.166518	-0.166517	NM_028230
A_51_P198411	Grb2	0.0254636	2167.35	2503.81	-0.052497	0.0524965	NM_008163
A_55_P2044627	Rnase10	0.026443	295.857	212.36	0.284233	-0.284233	NM_029145
A_55_P2151672		0.00757677	914.281	811.073	0.13662	-0.13662
A_55_P2009064	Psmc1	0.025869	6681.45	6306.51	0.09188	-0.0918803	NM_008947
A_51_P201904	Ndufb5	0.0446089	1142.18	924.285	0.196698	-0.196698	NM_025316
A_51_P147274	Clec4a3	0.00556686	85.539	167.006	-0.430246	0.430246	NM_153197
A_30_P01027041		0.0178769	8.85346	39.9836	-1.10792	1.10792
A_55_P1979699	Spop	0.0410079	751.591	640.676	0.163191	-0.163191	NM_025287
A_55_P2136813	1700012B15Rik	0.0124185	231.145	313.064	-0.164296	0.164296	AK171768
A_55_P2412349	AW111846	0.013802	8101.05	6222.1	0.24307	-0.243069	AK050111
A_51_P288916	Tmtc2	0.0050496	264.846	190.233	0.291288	-0.291288	NM_177368
A_51_P476481	Cyp2j13	0.0201785	652.461	455.427	0.307048	-0.307048	NM_145548
A_55_P1953138		0.00452984	23.687	35.4129	-0.23824	0.23824	BU922195
A_55_P2058933	Kif1b	0.00705016	5046.12	4013.7	0.213911	-0.213911	NM_207682
A_52_P214630	Sox9	0.00917582	219.105	335.344	-0.25766	0.25766	NM_011448
A_55_P2050192	ND5	0.0131885	29669.8	21979.7	0.262246	-0.262247	AK142726
A_55_P2117222	Lhfpl5	0.0239435	51.5134	37.1906	0.285633	-0.285633	BC147847
A_55_P2181109	Il10rb	0.0320418	276.521	368.488	-0.151415	0.151415	NM_008349
A_30_P01025445		0.0229817	33.3738	77.2137	-0.559207	0.559207
A_51_P124606	Nat2	0.00750961	570.732	479.376	0.177492	-0.177492	NM_010874
A_55_P2170813	Pkig	0.0375826	3931.74	4883.13	-0.105777	0.105778	NM_001164053
A_51_P210143	Syne2	0.0249933	367.524	282.098	0.237433	-0.237433	NM_001005510
A_30_P01023438		0.00290574	73.8332	129.682	-0.359318	0.359318
A_52_P476560	Tpcn1	0.0236189	3034.69	2337.26	0.234652	-0.234652	NM_145853
A_55_P2030160	Tcf7l2	0.0339714	268.935	216.964	0.211449	-0.211449	NM_001142920
A_55_P1952828		0.0425897	99.4667	126.573	-0.120564	0.120564
A_55_P2162204	Kctd15	0.030789	931.753	634.794	0.332028	-0.332028	NM_146188
A_55_P2294059	2900035I09Rik	0.0126177	18.504	41.6921	-0.531263	0.531263	AK032244
A_51_P369784	Ces1e	0.0148601	2896.25	617.319	1.15984	-1.15984	NM_133660
A_66_P111781	4930432M17Rik	0.0157339	736.159	648.467	0.141639	-0.141639	XR_035399
A_52_P118560	Kynu	0.00839493	924.909	614.815	0.339023	-0.339023	NM_027552
A_52_P352563	1700073E17Rik	0.00720937	18753.6	22869.3	-0.0922961	0.0922964	NR_003625
A_52_P682990	Timm50	0.0153336	1180.05	1105.63	0.0976929	-0.097693	NM_025616
A_30_P01032301		0.017678	72.1697	38.8092	0.494058	-0.494058
A_30_P01030871		0.00339824	50.4981	44.351	0.143914	-0.143914
A_55_P1983523	Cd300ld	0.0216648	421.674	517.69	-0.0963419	0.0963419	NM_145437
A_30_P01030751		0.00220027	37.6902	27.0116	0.292609	-0.292609
A_51_P115159	Fam162a	0.00508178	7762.04	5984.25	0.235433	-0.235434	NM_027342
A_55_P2002849	Aifm3	0.0220295	667.923	336.401	0.526731	-0.526731	NM_175178
A_51_P167292	Chi3l3	0.00404483	49.4141	332.275	-1.27992	1.27992	NM_009892
A_55_P2138222	Gm8066	0.0250774	650.505	627.243	0.0769419	-0.0769418	XM_001479030
A_55_P1980292	Purb	0.0283434	583.353	713.344	-0.0915187	0.0915187	NM_011221
A_51_P105124	P2ry6	0.00384429	157.36	288.508	-0.382946	0.382946	NM_183168
A_51_P448664	Tbxas1	0.00432262	139.638	232.748	-0.313986	0.313986	NM_011539
A_55_P1958354	Rps29	0.0401622	76123.3	95567.5	-0.110953	0.110954	NM_009093
A_51_P108862	Cops7a	0.0332825	7169.3	6791.12	0.0890795	-0.0890795	NM_012003
A_51_P279100	Ptgs1	0.0475794	755.689	980.411	-0.133973	0.133973	NM_008969
A_55_P1991906	Acadvl	0.00401942	50316.6	39074.3	0.231012	-0.231012	NM_017366
A_30_P01026667		0.0120093	3007.43	2845.53	0.0909707	-0.0909704
A_55_P1980062		0.00780517	74.1427	53.3466	0.288069	-0.288069
A_55_P1996573	Ttc13	0.00715924	5887.6	5369.12	0.118684	-0.118684	NM_145607
A_30_P01027284		0.0278302	44.3602	27.4347	0.400829	-0.40083
A_55_P2168899		0.0135292	149.331	129.634	0.153094	-0.153094
A_51_P288978		0.000332958	46.7179	30.9889	0.347391	-0.347392	XR_106148
A_51_P112237	Angel1	0.0132045	303.874	253.918	0.181796	-0.181796	NM_144524
A_55_P2021709	Oxnad1	0.0443787	1512.44	1505.37	0.0551635	-0.0551633	NM_145460
A_55_P2004511	Cd300lf	0.00245451	1488.75	1119.25	0.25675	-0.25675	NM_001169153
A_55_P2322555	5930433N17Rik	0.00973428	47.9592	94.5653	-0.434027	0.434027	AK031230
A_30_P01026012		0.0187801	51.2497	30.5199	0.421436	-0.421436
A_51_P122723	Grpel1	0.014434	15391.3	12267.5	0.211617	-0.211617	NM_024478
A_30_P01018027		0.0277338	38.1696	27.863	0.284282	-0.284282
A_55_P2146185	Rs1	0.0228058	25077.9	20906.2	0.180286	-0.180286	NM_011302
A_55_P2079064	Ppnr	0.00401453	1108.71	971.115	0.145951	-0.145951	XR_035714
A_55_P2083609	Dkk3	0.00583799	218.802	450.583	-0.472509	0.472509	NM_015814
A_30_P01030528		0.00086334	37.2528	19.0414	0.533498	-0.533498
A_55_P2035454	Oaz1	0.0412185	45128.2	40880.1	0.121178	-0.121178	NM_008753
A_55_P1960765		0.047678	5725.82	7432.46	-0.131996	0.131995
A_66_P120745	Armc1	0.017121	2076.26	1789.77	0.155872	-0.155872	NM_028840
A_51_P175699	Mtfp1	0.00479727	2927.34	2082.47	0.293906	-0.293906	NM_026443
A_51_P112677	Mrpl50	0.0448698	3217.76	2995.6	0.10195	-0.10195	NM_178603
A_52_P615247		0.01148	134.452	215.68	-0.286474	0.286474	XR_106070
A_51_P443702	Mrps34	0.0267501	9178.74	8574.06	0.100262	-0.100262	NM_023260
A_55_P1970670	Scp2	0.0028674	125240	94566.2	0.251946	-0.251947	NM_011327
A_51_P441745	E130119H09Rik	0.0160938	52.4993	66.241	-0.115182	0.115182	AK021396
A_30_P01023617		0.000228964	96.9062	83.4724	0.159402	-0.159401
A_55_P1965605	Smyd3	0.0173272	48.7253	39.3353	0.201949	-0.201949	NM_027188
A_51_P266248	Ighv14-2	0.0411245	176.486	82.5441	0.637211	-0.637211	AK134885
A_51_P103865	2010007H12Rik	0.00356566	321.479	288.526	0.130053	-0.130053	NM_027242
A_30_P01029611		0.0247887	70.5594	87.5909	-0.104485	0.104485
A_55_P2363030	Gm9853	0.0373944	298.847	242.219	0.198137	-0.198137	BC022771
A_55_P2156409	Rpl26	0.0203284	10091.9	12976.2	-0.127125	0.127125	NM_009080
A_51_P122845	Naa50	0.00320207	603.031	527.073	0.147421	-0.147421	NM_028108
A_52_P653825	Keg1	0.0172875	1074.41	411.923	0.728621	-0.728621	NM_029550
A_55_P2137521	Nmral1	0.0267349	180.723	293.663	-0.299124	0.299124	NM_026393
A_52_P136914	Nudt7	0.00122732	2145.2	1127.58	0.512422	-0.512422	NM_024437
A_30_P01025369		0.0173911	54391.9	48257.9	0.13697	-0.13697
A_30_P01020902		0.0420317	161.481	214.816	-0.157063	0.157063
A_55_P1975922	Olfr629	0.0366418	76.7424	61.1554	0.217518	-0.217518	NM_146821
A_52_P676461	Lpgat1	0.0322519	896.616	1306.76	-0.214939	0.214939	NM_001134829
A_55_P2106956	Gm5523	0.0424298	149981	137065	0.115103	-0.115103	NR_004447
A_51_P126563	Otc	0.0442934	2739.94	1810.44	0.335349	-0.335349	NM_008769
A_55_P2133007	Cntfr	0.0308734	47.1825	37.9957	0.21112	-0.21112	NM_001136056
A_55_P1970159	Rnf11	0.0199123	2027.44	1824.86	0.125687	-0.125688	NM_013876
A_51_P128648	Uqcrc2	0.010882	15422.3	12802.9	0.182331	-0.182332	NM_025899
A_55_P2172924	Mettl6	0.0155003	142.117	142.503	0.0487634	-0.0487633	AK082949
A_51_P203955	Gbp2	0.00754016	205.249	378.918	-0.386414	0.386414	NM_010260
A_30_P01018781		0.0240197	31723.3	30549.1	0.0776067	-0.077607
A_65_P20799	Abi2	0.0348566	76.4265	135.015	-0.366564	0.366564	NM_001198571
A_55_P2032165		0.049929	11645.1	14059.8	-0.0833009	0.0833003
A_51_P415126	Tgfa	0.0460287	69.5698	94.5202	-0.174317	0.174317	NM_031199
A_55_P2164189	Sfpq	0.0255652	493.939	667.981	-0.1665	0.1665	NM_023603
A_51_P121891	Rac2	0.0171393	301.284	478.005	-0.273685	0.273685	NM_009008
A_51_P128876	Ifitm3	0.0364559	23035.7	34282.5	-0.233311	0.233311	NM_025378
A_55_P1955861	Cux2	0.0123881	11.096	48.9189	-0.976264	0.976265	NM_007804
A_55_P2095153	Pdf	0.0174725	1434.49	1153.64	0.212811	-0.212811	NM_026513
A_30_P01019807		0.0488855	1615.63	938.243	0.427194	-0.427194
A_30_P01020240		0.034934	59.7246	45.9577	0.236389	-0.236389
A_55_P2073582	Ndufb11	0.0138093	151.695	129.814	0.163109	-0.163109	NM_019435
A_51_P108459	Gpr65	0.00370087	108.27	200.4	-0.388647	0.388647	NM_008152
A_30_P01018139		0.0231824	98.8842	74.9691	0.245692	-0.245692
A_55_P2039354		0.00564385	616.768	480.996	0.231066	-0.231066
A_55_P2177944	Tmem208	0.0138337	50.0862	30.7905	0.389591	-0.389591	AK131833
A_51_P272586	Dym	0.00197977	806.933	661.843	0.19388	-0.19388	NM_027727
A_55_P2179974	Spsb1	0.0202813	336.246	258.84	0.238359	-0.238359	NM_029035
A_52_P157274	Abi1	0.0332648	121.257	155.552	-0.130238	0.130238	NM_001077190
A_55_P2101944		0.00718066	39710.5	29637.2	0.258431	-0.258432
A_30_P01019856		0.00821904	68.2087	50.0211	0.275674	-0.275673
A_55_P2046693	Slc25a5	0.0399509	232.37	196.358	0.167305	-0.167305	BC004570
A_52_P638459	Ccl5	0.0281277	519.081	811.686	-0.26143	0.26143	NM_013653
A_51_P446510	Emp3	0.00670302	163.562	232.809	-0.205231	0.205231	NM_010129
A_55_P2045066	Eif5a	0.0352076	5705.79	5798.35	0.0399617	-0.0399617	NM_001166589
A_55_P2049979	Dbi	0.0157723	109323	89919.4	0.192806	-0.192806	NM_001037999
A_51_P232705	Commd9	0.00687966	451.91	375.087	0.184093	-0.184093	NM_029635
A_55_P2058757	Cap1	0.046745	1502.12	1745.27	-0.0569874	0.0569874	NM_007598
A_51_P282092	Urod	0.038671	10582	10170.8	0.0785406	-0.0785403	NM_009478
A_55_P2041668	Foxl2	0.00860347	116.505	76.521	0.348815	-0.348814	NM_012020
A_30_P01023382		0.0409343	5173.8	5004.42	0.0748364	-0.0748371
A_55_P2006280	Ogdh	0.00846581	13320.4	11041.4	0.184403	-0.184403	NM_010956
A_55_P2032960	Brap	0.0345654	9177.75	7673.96	0.181381	-0.181381	NM_028227
A_30_P01026166		0.0302562	30.3468	27.2934	0.127327	-0.127327
A_55_P2033362	Egr2	0.0121636	46.006	91.3524	-0.450305	0.450305	NM_010118
A_66_P124806	Tlr4	0.00433186	26.2831	54.3795	-0.477879	0.47788	NM_021297
A_66_P108672	Mtg1	0.00406992	2116.62	1831.17	0.155481	-0.155481	NM_199301
A_51_P316553	Kdr	0.0140094	2244.17	1926.98	0.16087	-0.16087	NM_010612
A_52_P338180	Timm13	0.0348436	15579.1	14061.8	0.122648	-0.12265	NM_013895
A_51_P469902	Ggps1	0.0287996	100.11	134.894	-0.167599	0.167599	AK046876
A_55_P2006950	Usp8	0.0199489	315.751	278.165	0.144651	-0.144651	NM_019729
A_30_P01021405		0.0282037	118.589	98.4614	0.182636	-0.182636
A_30_P01017539		0.0350505	72.0923	54.096	0.252646	-0.252646
A_55_P1993940	Sh3bgrl3	0.00698366	822.934	1133.65	-0.181886	0.181886	NM_080559
A_55_P2149580	Alg8	0.0153442	181.439	163.015	0.129474	-0.129474
A_55_P2078433	Mcoln2	0.00190091	62.9946	88.5331	-0.195389	0.195389	NM_026656
A_51_P249360	Suox	0.0149103	7528.22	4116.42	0.46746	-0.467459	NM_173733
A_55_P2061134		0.0356711	44403.7	51916.1	-0.0602797	0.0602787
A_55_P1985094	Wdr8	0.00130437	820.584	712.715	0.152788	-0.152788	NM_021499
A_51_P390715	Tgfb1	0.0136827	150.491	183.559	-0.0933741	0.0933741	NM_011577
A_52_P675395	Cxcr7	0.00717296	29.2533	54.7873	-0.409298	0.409298	NM_007722
A_55_P2137910		0.0490419	4531.56	5750.77	-0.119091	0.119091
A_51_P116616	Rbm14	0.0472725	1000.36	1335.98	-0.150846	0.150846	NM_019869
A_51_P395842	1700034H14Rik	0.0178568	631.888	603.469	0.0849455	-0.0849456	NM_025969
A_55_P2041961	Bmp2	0.0441227	1196.27	991.27	0.186662	-0.186662	NM_007553
A_51_P394814	Svep1	0.0495119	82.5978	114.823	-0.18455	0.184551	NM_022814
A_55_P2155504	Lck	0.022199	127.347	171.265	-0.158952	0.158952	NM_010693
A_52_P335508	Tiprl	0.0474	412.215	373.774	0.119612	-0.119612	NM_145513
A_55_P2072373	Msn	0.0384098	1557.43	2102.96	-0.159319	0.159319	NM_010833
A_30_P01027310		0.00220851	64.282	113.689	-0.364439	0.364439
A_55_P2030802	Rpl3	0.0103899	25252.9	32632	-0.13221	0.132211	NM_013762
A_30_P01019476		0.00365576	864.221	762.219	0.141436	-0.141436
A_55_P2113857	Serpina1e	0.0254174	522218	481277	0.109213	-0.109214	NM_009247
A_30_P01018649		0.0137628	132.843	98.0518	0.268334	-0.268334
A_55_P2056325	Anxa3	0.0328699	144.035	338.002	-0.577545	0.577545	NM_013470
A_52_P367565	Mrps2	0.0297773	1322.05	1188.93	0.126808	-0.126808	NM_080452
A_30_P01017548		0.0265511	883.686	732.137	0.187587	-0.187587
A_55_P2043833	Srgap2	0.00197913	699.432	616.222	0.141906	-0.141906	NM_001081011
A_52_P651248	Zdhhc2	0.00822176	16.519	41.352	-0.626469	0.626469	NM_178395
A_66_P130650	Gm9979	0.0352594	36.2778	29.4229	0.202984	-0.202984	XM_003085861
A_55_P2219151	1700113A16Rik	0.00163726	82.6572	64.0036	0.23383	-0.23383	AK008852
A_55_P2096450	AW554918	0.0400882	38.5186	30.6538	0.21466	-0.214659	AK167257
A_55_P1998942	Oas1a	0.0398531	918.681	1786.04	-0.451052	0.451051	NM_145211
A_55_P2028734	Klra16	0.0227217	44.0115	25.8731	0.447992	-0.447991	NM_013794
A_30_P01024255		0.0128336	102.3	135.988	-0.156894	0.156894
A_52_P609868	Timd4	0.0422067	61.8496	23.471	0.700838	-0.700838	NM_178759
A_52_P330395	Farp1	0.0414376	1825.24	2643.38	-0.223188	0.223187	NM_134082
A_30_P01019614		0.00320892	34.336	26.6357	0.233857	-0.233856
A_55_P2107302	Aurkaip1	0.00522646	21650.6	19799.6	0.115156	-0.115158	NM_025338
A_55_P2386236	Ceacam2	0.0271547	4622.52	3975.95	0.156608	-0.156608	NM_001113368
A_55_P1954987	Slc10a1	0.0118145	334402	335173	0.0489127	-0.048914	NM_011387
A_30_P01023199		0.0166566	673.738	504.338	0.260738	-0.260738
A_30_P01027985		0.0472155	368.526	330.705	0.129006	-0.129006
A_51_P118168	Zbtb43	0.027052	1200.54	1157.09	0.0777619	-0.077762	NM_027947
A_55_P1983868	4933428M09Rik	0.0273382	207.336	240.463	-0.0563268	0.0563268	XM_001473792
A_30_P01023379		0.0299737	59.9313	108.368	-0.383596	0.383596
A_55_P2083566		0.0273512	31555.5	38343.9	-0.0891067	0.0891067
A_55_P2091985	Gpr157	0.0374871	5818.38	7418.71	-0.1227	0.122699	NM_177366
A_66_P119420	Foxk1	0.00344048	324.372	409.394	-0.117446	0.117446	NM_199068
A_52_P154741	Lgals6	0.0135017	524.228	351.696	0.340171	-0.340171	NM_010707
A_30_P01018660		0.0480964	188.507	149.105	0.219612	-0.219612
A_55_P1989936	Gm3561	0.00707692	124.735	94.4882	0.249753	-0.249753	BC094408
A_51_P313157	Arhgef5	0.012097	835.45	1056.86	-0.119347	0.119347	NM_133674
A_51_P296100	Rhot2	0.0165523	2406.25	2110.31	0.143897	-0.143897	NM_145999
A_51_P132718	2310010J17Rik	0.0460045	4946.04	4365.11	0.137901	-0.137901	AK019082
A_55_P1971649	Ttc19	0.0458808	783.998	709.358	0.121825	-0.121825	NM_028360
A_55_P2106358		0.00446671	542.298	363.202	0.336981	-0.336981
A_55_P2158384	Aanat	0.0144511	484.354	476.052	0.063314	-0.063314	NM_009591
A_55_P2282361	1300015D01Rik	0.00508207	104.445	22.475	1.2097	-1.2097	NR_040321
A_30_P01032537		0.00789374	159.35	130.233	0.195179	-0.195179
A_30_P01020167		0.0103307	524.854	432.671	0.191166	-0.191166
A_55_P2097989	Zc3h4	0.0292206	35.1131	25.5368	0.283846	-0.283846	NM_198631
A_52_P495869	Mafb	0.0312443	976.004	641.554	0.355129	-0.355129	NM_010658
A_55_P2005828	Hbb-bh1	0.0282784	37.2637	13.1667	0.850981	-0.850981	NM_008219
A_52_P638513	2310061J03Rik	0.0238117	505.326	393.41	0.228114	-0.228114	NR_027965
A_30_P01029750		0.0155029	680.978	477.647	0.307643	-0.307643
A_52_P265877	Aldh9a1	0.0469952	10779.2	9235.09	0.160553	-0.160554	NM_019993
A_51_P366161	Mpg	0.0271577	2121.65	2800.65	-0.150483	0.150483	NM_010822
A_55_P1968606	Synrg	0.0222259	308387	291594	0.0907809	-0.0907809	NM_194341
A_30_P01030597		0.0327049	63.7403	97.6111	-0.254199	0.254199
A_30_P01022136		0.0386848	45.5797	22.5323	0.533698	-0.533698
A_51_P265106	Dlat	0.0376467	291.255	244.816	0.181669	-0.181669	NM_145614
A_52_P606826	Pigh	0.0217473	72.2977	105.934	-0.226796	0.226796	NM_029988
A_55_P2001920	Flna	0.0033647	1962.03	2927.16	-0.239156	0.239156	NM_010227
A_30_P01024379		0.0147828	67.8937	23.0234	0.816136	-0.816137
A_55_P1968841		0.015689	3212.42	3932.64	-0.0941776	0.0941775
A_51_P445662	Hsd17b4	0.0287159	29023.4	21241.9	0.27381	-0.27381	NM_008292
A_51_P348548	Ecsit	0.0106823	6030.19	4626.05	0.24291	-0.24291	NM_012029
A_55_P1961750	6530401N04Rik	0.0216844	383.509	331.571	0.157791	-0.157791	NM_029545
A_55_P2136902	Cisd3	0.0404529	9700.36	9062.12	0.0988886	-0.0988892	NM_001085500
A_52_P470956		0.022911	36569.5	45610.6	-0.106011	0.106009
A_55_P2159189	Decr1	0.00846231	39155.8	26133.7	0.33904	-0.339041	NM_026172
A_30_P01033314		0.011588	274.358	164.371	0.409187	-0.409187
A_55_P2125868		0.036368	2828.22	3729.52	-0.149046	0.149045
A_30_P01026086		0.0151846	1108.53	1001.49	0.125888	-0.125888
A_51_P130994	BC005537	0.0165373	1764.9	1666.89	0.0924226	-0.0924224	BC005537
A_55_P2123673	Trnp1	0.0460638	37.7705	63.2625	-0.321977	0.321977	NM_001081156
A_55_P2183055	E4f1	0.0107875	1885.64	1634.12	0.155327	-0.155327	NM_007893
A_51_P335900	Cox5a	0.0423435	48779.7	39474.9	0.197745	-0.197746	NM_007747
A_55_P2090414	Nat9	0.00262857	538.35	495.028	0.111922	-0.111922
A_51_P360918	Ehd3	0.0433938	3153.31	2627.36	0.181067	-0.181067	NM_020578
A_30_P01024155		0.0434254	42.5679	38.1182	0.13004	-0.130041
A_55_P2103011	Sema4d	0.001255	71.8751	175.559	-0.596174	0.596174	NM_013660
A_30_P01020476		0.0217914	106853	96192.2	0.125541	-0.125541
A_55_P2120993	Zfp282	0.0243125	1383.08	1129.78	0.197416	-0.197416	NM_146175
A_55_P2001262		0.0018664	31.1019	13.45	0.654559	-0.654559	AY174043
A_55_P2014066		0.0373742	70.7592	59.2841	0.177679	-0.177679	AK189234
A_51_P222283	Mlycd	0.00134019	13664.1	10525	0.237418	-0.237418	NM_019966
A_55_P2134979	Gm6115	0.00796948	5212.07	4567.13	0.144746	-0.144745	XM_003085889
A_55_P2398995	Lelp1	0.00443627	205.765	151.819	0.267545	-0.267545	NM_027042
A_55_P2046709		0.0236528	528963	492420	0.101793	-0.101792
A_30_P01030951		0.045813	221.404	197.356	0.135511	-0.135511
A_55_P2130399	Rilp	0.034526	5689.46	4720.54	0.183542	-0.183542	NM_001029938
A_55_P2051949	Elmod3	0.0413231	2388.58	1784.34	0.253213	-0.253213	NM_144917
A_52_P137765	Lmna	0.0203953	3771.71	4994.76	-0.151208	0.151207	NM_019390
A_55_P2154536	Hagh	0.0044065	13324.7	9885.57	0.26762	-0.26762	NM_001159626
A_55_P1955417	Atad3a	0.0041105	12016	8626.15	0.287986	-0.287986	NM_179203
A_51_P309854	Kcnn2	0.0279057	977.754	747.291	0.249425	-0.249425	NM_080465
A_30_P01028893		0.00998348	97.9307	66.6234	0.330825	-0.330825
A_51_P345649	Pdgfra	0.00142293	96.9614	166.496	-0.336757	0.336757	NM_011058
A_55_P2086094	Slc35b2	0.0342748	4697.74	4119.97	0.146764	-0.146764	NM_028662
A_55_P1992299	5830418K08Rik	0.0452569	394.989	351.261	0.135089	-0.135089	AK031042
A_52_P24160	Mrpl51	0.033641	15352.3	14553	0.0892259	-0.0892269	NM_025595
A_55_P1963109	Prh1	0.0218245	1741.06	1636.54	0.0947928	-0.0947926	NM_011174
A_55_P2058718	Ephb4	0.0440735	662.222	590.398	0.131821	-0.131821	NM_001159571
A_51_P279552	Cav2	0.0154529	191.385	344.466	-0.382918	0.382918	NM_016900
A_55_P2201866	2310047N11Rik	0.0444548	523.939	266.323	0.539679	-0.539679	AK019096
A_55_P1984152	1600029O15Rik	0.0196191	17280.5	20569.9	-0.0741995	0.0741995	NR_033522
A_55_P2039622	Clec4a2	0.0475915	62.5443	46.2569	0.274954	-0.274954	NM_001170333
A_51_P297679	Hcls1	0.0457493	672.311	907.744	-0.163787	0.163787	NM_008225
A_30_P01017432		0.0342647	418.296	323.821	0.232982	-0.232982
A_30_P01028216		0.00246647	340.363	232.644	0.325454	-0.325454
A_30_P01022413		0.0367194	138.608	135.004	0.0699803	-0.0699803
A_55_P1998209		0.0436847	59956.2	71781.2	-0.0770144	0.0770138
A_51_P186476	Slc11a1	0.00149606	496.486	1017.81	-0.468369	0.468369	NM_013612
A_30_P01021112		0.0473302	45.7294	103.432	-0.507791	0.507791
A_55_P2122220	Kcnk4	0.0441478	303.21	266.261	0.144149	-0.144149	NM_008431
A_55_P2072508	Gm10648	0.0370253	59.8017	52.9682	0.142709	-0.142708	XM_003084676
A_52_P234910	Gm15032	0.0140096	5835.53	7338.52	-0.111604	0.111605	XM_001472223
A_55_P1966204	Cxcl12	0.0140122	1266.14	877.98	0.312079	-0.312079	NM_021704
A_55_P2033650	Cpt2	0.00311641	10659.9	7243.07	0.325695	-0.325695	NM_009949
A_55_P2215880	Ephb2	0.0177052	390.151	299.489	0.240026	-0.240026	NM_010142
A_55_P2144095		0.0306653	1609.55	1396.08	0.150776	-0.150776	BC064822
A_51_P378858	Atg10	0.0426638	96.37	67.4833	0.31216	-0.312161	NM_025770
A_51_P489996	Dst	0.0168062	134.019	251.935	-0.408421	0.408421	AF396877
A_30_P01029788		0.0134032	230.46	196.703	0.163557	-0.163557
A_55_P2029203	Dopey2	0.0303257	144.631	104.416	0.276452	-0.276452	NM_026700
A_52_P99848	Pik3cd	0.00498788	155.59	270.454	-0.341133	0.341133	NM_008840
A_51_P473272	Tspan6	0.026308	41.0051	59.5467	-0.213278	0.213277	NM_019656
A_30_P01018350		0.00180183	99.0899	87.8464	0.138511	-0.138511
A_55_P1964403	Agfg2	0.0341485	308.673	234.789	0.252551	-0.252551	NM_178162
A_55_P1992247	Rergl	0.00576076	78.3273	54.8703	0.305774	-0.305774	NM_001128090
A_30_P01023162		0.0485126	175.726	139.992	0.216287	-0.216287
A_51_P419300	Pdcd2l	0.00985914	1398.7	1319.76	0.0925518	-0.0925519	NM_026549
A_55_P1972054	Capn10	0.0411807	187.084	146.85	0.221255	-0.221255	AK013497
A_55_P2053850		0.0301466	1494.81	1357.73	0.118673	-0.118673
A_30_P01024039		0.0308028	57.5291	40.7432	0.310986	-0.310986
A_55_P2027337		0.0183742	12043.4	10448.1	0.15234	-0.15234
A_52_P72434	Khk	0.0267073	46094.2	36470.9	0.215076	-0.215075	NM_008439
A_55_P2108248	Art4	0.000252198	295.097	568.729	-0.421557	0.421557	NM_026639
A_55_P1981197		0.0455202	140008	72717.5	0.540483	-0.540484	BI247616
A_55_P1952312		0.000813984	2357.91	1910.01	0.20214	-0.202141
A_55_P2142724		0.0374048	759.018	388.095	0.503272	-0.503272
A_30_P01017835		0.0260299	687.916	609.025	0.137303	-0.137303
A_55_P2024803	Mmp12	0.0107173	31.6136	72.0381	-0.533669	0.533669	NM_008605
A_55_P2144736	Prelp	0.00485114	43.8165	74.1026	-0.331401	0.331401	AK037150
A_55_P1954835	Ramp3	0.0419026	70.715	241.795	-0.847798	0.847798	AF209907
A_52_P365005	Zbtb22	0.0256533	260.718	222.963	0.16316	-0.16316	NM_020625
A_30_P01033345		0.00394997	56.3102	37.101	0.355449	-0.35545
A_55_P2233462	2700022O18Rik	0.0485274	51.8	75.8465	-0.226409	0.226408	AK012274
A_55_P2049158		0.0222188	1488	1291.16	0.152482	-0.152482
A_55_P2015238	Dctn4	0.0289027	1298.85	1199.89	0.107663	-0.107663	NM_026302
A_55_P2007326	Cyp2a4	0.0328798	264258	201819	0.240212	-0.240211	NM_009997
A_30_P01033268		0.0321762	112.287	85.0116	0.251269	-0.251269
A_52_P199928	Cnbp	0.044656	7655.7	6519.81	0.161772	-0.161773
A_55_P2008538	Chmp4b	0.0481963	6184.59	8449.48	-0.168351	0.168351	NM_029362
A_55_P2039279	Kcnh3	0.00102207	120.947	144.225	-0.0761175	0.0761174	NM_010601
A_55_P2120141		0.0208518	44720	31437.6	0.304755	-0.304755
A_51_P491350	Col4a2	0.041229	836.835	1310.08	-0.281887	0.281887	NM_009932
A_55_P2176530	1110057K04Rik	0.00574821	540.064	391.309	0.279421	-0.279421	NM_001167768
A_55_P2067905	Scfd2	0.0047157	1074.31	858.28	0.213191	-0.213191	NM_001114660
A_55_P2157695	Tsc1	0.0254547	736.377	663.008	0.125432	-0.125432	NM_022887
A_52_P623751	Fem1b	0.0245461	1804.71	2172.67	-0.0837324	0.0837322	NM_010193
A_55_P2000618		0.0242073	690.608	658.725	0.0844718	-0.0844719
A_51_P270206	Ccdc41	0.0424259	529.958	497.193	0.100197	-0.100197	NM_029852
A_55_P1976504		0.0267598	3411.03	3279.73	0.0785011	-0.078501
A_55_P2113650	Clybl	0.030703	730.265	572.845	0.222227	-0.222227	NM_029556
A_30_P01018757		0.0197776	41.0341	28.3756	0.327479	-0.327479
A_55_P2180099		0.0162992	8947.11	11094.3	-0.102024	0.102025
A_30_P01027335		0.00640016	104.617	73.047	0.307848	-0.307848
A_55_P2340448	B230114P17Rik	0.0234289	165.309	34.4066	1.22448	-1.22448	AK045415
A_55_P2224431	6330412A17Rik	0.00461936	48.3994	35.4637	0.273857	-0.273857	AK018162
A_55_P2125841	Cog1	0.0493434	639.341	744.161	-0.0575517	0.0575517	NM_013581
A_55_P2006869	Fyb	0.0117647	131.99	225.35	-0.326637	0.326637	NM_011815
A_51_P303424	Itgax	0.00929703	167.596	355.871	-0.509012	0.509012	NM_021334
A_51_P483617	0610040J01Rik	0.0351903	6751.33	6123.57	0.121056	-0.121056	NM_029554
A_55_P1960371		0.006863	20722.4	26254.1	-0.118955	0.118956
A_51_P281700	Khsrp	0.0164242	30991	28060.8	0.121659	-0.121659	NM_010613
A_52_P458870	Slc25a16	0.0150419	371.838	299.368	0.204825	-0.204825	NM_175194
A_55_P2048110	Tmem97	0.0422422	8416.33	6861.59	0.198025	-0.198025	NM_133706
A_55_P2092859	Anxa4	0.0273391	4781.29	6350.75	-0.15518	0.15518	NM_013471
A_51_P109369	Fbxo32	0.0193143	50.8717	60.1473	-0.0699605	0.0699604	NM_026346
A_55_P2087162	Specc1l	0.022426	101.348	145.896	-0.215946	0.215946	NM_001145826
A_55_P2029417	2610318N02Rik	0.0416725	59.7009	46.0771	0.245886	-0.245886	NM_183287
A_52_P237232	Thpo	0.0473496	96.1629	145.081	-0.241925	0.241925	NM_009379
A_55_P1955209	Gm5908	0.0162192	18757.6	24373.8	-0.135033	0.135033	XM_001004506
A_51_P202633	Ebi3	0.0457666	123.08	165.862	-0.16422	0.16422	NM_015766
A_52_P229783	Ptgr2	0.0277468	573.341	480.804	0.177413	-0.177413	NM_029880
A_55_P2039541	Arhgap15	0.0252298	32.9514	51.3414	-0.272311	0.272311	NM_153820
A_55_P1969771	Prb1	0.0232687	298.272	247.572	0.184309	-0.184309	NM_198669
A_55_P2070431	Coro7	0.0413223	87.3048	141.952	-0.297088	0.297088	AK039585
A_30_P01031526		0.0117141	446.597	814.34	-0.373897	0.373897
A_55_P2020552	Iscu	0.0381027	9823.86	8803.07	0.129155	-0.129155	NM_025526
A_51_P247873	Ndufb8	0.0351911	20940	16042.4	0.237169	-0.23717	NM_026061
A_55_P2051259	Sco1	0.0183557	45.4948	35.3325	0.236571	-0.236571	NM_001040026
A_51_P368903	Anapc13	0.0180498	20885	18966	0.119388	-0.11939	NM_181394
A_55_P2108151	Beta-s	0.0458743	2357.09	4387.59	-0.404945	0.404945	NM_001201391
A_55_P1955287	Gm14958	0.0208787	58023.2	74973.4	-0.131561	0.13156	XM_001472037
A_52_P193029	Hadha	0.0414401	1053.17	806.16	0.247132	-0.247133	NM_178878
A_55_P2003813	Scn3b	0.00873042	977.431	841.982	0.161239	-0.161239	NM_153522
A_30_P01018035		0.0120225	48.2858	30.7315	0.378063	-0.378063
A_30_P01031652		0.0246713	406.573	381.825	0.0948288	-0.0948288
A_55_P1991039		0.0160746	43.7133	25.5561	0.438941	-0.438941	AK133183
A_30_P01029152		0.0359639	97.0888	81.2286	0.176087	-0.176087
A_30_P01032185		0.000923417	718.138	627.781	0.147506	-0.147506
A_51_P490388	Nudt8	0.0439536	1222.86	1117.78	0.113939	-0.113939	NM_025529
A_52_P302345	Cyp4v3	0.039144	9434.47	7153.99	0.251387	-0.251386	NM_133969
A_55_P2017640	Phf7	0.00201211	1091.55	975.826	0.131228	-0.131228	NM_027949
A_55_P2000909	Atp5l	0.025661	40582.3	34831.2	0.158174	-0.158174	NM_013795
A_30_P01031112		0.0317749	404.909	365.091	0.126862	-0.126862
A_55_P1994074	Mkl1	0.0390867	101.696	144.633	-0.194846	0.194846	NM_001082536
A_55_P2048671	Rpl27a	0.0327018	40263.8	50205.9	-0.104665	0.104665	NM_011975
A_55_P1980302	Psenen	0.0139353	8542.67	8473.9	0.0570811	-0.0570807	NM_025498
A_55_P2058737	Mex3d	0.00684999	138.448	191.852	-0.183071	0.183071	NM_198615
A_55_P2030749	Rnaseh2a	0.00614154	65.6919	50.9155	0.233505	-0.233505	NM_027187
A_52_P35064	Tm7sf2	0.0476108	14312	9327.27	0.35374	-0.353741	NM_028454
A_51_P121031	2013-03-01	0.0472986	91.0291	142.525	-0.259092	0.259092	NM_175188
A_51_P344552	Irs4	0.0136074	105.521	73.7927	0.302991	-0.302991	NM_010572
A_55_P2097505	Gm6713	0.0265809	64.6783	42.8114	0.341974	-0.341974	XM_891465
A_30_P01027489		0.0212379	2311.46	1950.51	0.171001	-0.171001
A_52_P316405	0910001L09Rik	0.0151792	7665.92	6622.02	0.155006	-0.155006	NM_001081108
A_55_P2106608	Gm10567	0.0343339	103.038	175.541	-0.327717	0.327717	XM_003084430
A_55_P2177112	Prrg2	0.0395454	250.795	193.864	0.236448	-0.236448	NM_022999
A_55_P2123802		0.00869779	1246.61	818.77	0.351365	-0.351365
A_55_P2355330	C1qtnf5	0.00482656	49.7228	106.414	-0.501616	0.501616	NM_001040632
A_51_P331661	Ubiad1	0.0262699	1806.01	1594.55	0.141945	-0.141945	NM_027873
A_55_P2076303	2013-03-08	0.0378289	4588.56	3578.08	0.225855	-0.225855	NM_027920
A_55_P2159045	Fads6	0.0445686	145.838	124.593	0.163473	-0.163473	NM_178035
A_51_P362089	Lrrc3b	0.00235792	89.5144	67.1146	0.256911	-0.256911	NM_146052
A_52_P441044	Rfxap	0.0316053	60.2004	78.3262	-0.140691	0.14069	NM_133231
A_51_P186798		0.0277351	156.398	250.647	-0.282211	0.282211	AK076764
A_55_P2003548		0.0396497	73168.2	89552.4	-0.0931139	0.0931145
A_30_P01020171		0.000876989	112.893	80.6338	0.294138	-0.294139
A_66_P118139		0.0432872	54.5602	87.7384	-0.290233	0.290233	AK081340
A_55_P2069832	Prpsap1	0.0136967	15852.6	13408	0.172429	-0.17243	NM_026364
A_51_P167527	Lum	0.00295692	356.719	705.658	-0.444903	0.444903	NM_008524
A_30_P01031448		0.0117844	220716	206634	0.0979433	-0.0979433
A_30_P01021848		0.0167815	68.5351	95.3162	-0.188142	0.188142
A_55_P2137586	Nphp4	0.0208499	290.306	224.743	0.23235	-0.23235	NM_153424
A_66_P106421	Ccdc30	0.0387299	75.8187	38.1847	0.561767	-0.561766	NM_029286
A_55_P2060592	Hoxa1	0.0300186	49.8131	36.3249	0.284195	-0.284194	NM_010449
A_30_P01027078		0.0410221	73.5374	65.3352	0.13426	-0.134261
A_55_P2373121	Dcaf17	0.0147699	136.579	177.21	-0.135966	0.135966	NM_001165980
A_66_P115949	Myo9a	0.0061257	16.9218	39.051	-0.564725	0.564725	NM_173018
A_55_P1962304	Plac8	0.0053697	56.4152	96.3012	-0.330711	0.330711	NM_139198
A_55_P2132533		0.00566852	39.5211	13.3733	0.8501	-0.850099	L09033
A_55_P2003034	P4ha3	0.0326955	37.7572	25.1371	0.367273	-0.367273	NM_177161
A_55_P1967069	Lpar6	0.0362912	2731.06	3289.01	-0.0824537	0.0824537	NM_175116
A_51_P408561	AI314976	0.0272551	1002.12	923.595	0.109284	-0.109284	NM_207219
A_51_P139678	Sprr1a	0.0122287	1629.02	1548.84	0.087456	-0.0874558	NM_009264
A_30_P01022762		0.00100505	42.2801	33.9941	0.208109	-0.208109
A_55_P2017998	Abcg4	0.00947808	1195.65	1037.3	0.152262	-0.152262
A_30_P01020436		0.0269153	190.048	312.345	-0.295258	0.295258
A_55_P2010843	Fahd1	0.0175644	1228.7	959.165	0.224179	-0.224179	NM_023480
A_30_P01030375		0.00825152	211.103	198.962	0.093127	-0.093127
A_66_P128918	Hacl1	0.0249583	9380.22	5544.7	0.434423	-0.434423	NM_019975
A_51_P469480	Yes1	0.02005	53.5419	41.3855	0.237551	-0.237552	NM_009535
A_55_P2127692	Timm50	0.0129608	796.348	692.52	0.149725	-0.149725	NM_025616
A_51_P432659	Pex7	0.0162377	4100.03	3561.96	0.15143	-0.151431	NM_008822
A_30_P01028392		0.0103531	88.6115	68.0121	0.23896	-0.23896
A_52_P78770	Chpt1	0.0296635	123.798	63.1227	0.505025	-0.505025	NM_144807
A_55_P2048441	Syt3	0.00357235	54.7568	14.6772	1.03824	-1.03824	NM_016663
A_30_P01021906		0.0149601	28.9977	13.635	0.608483	-0.608483
A_55_P2101426	Mrps25	0.0409219	2488.59	2333.1	0.0983442	-0.0983442	NM_025578
A_52_P163021	Slc17a8	0.0353169	75.1652	34.2714	0.602727	-0.602727	NM_182959
A_55_P2074085	Gimap8	0.0370595	494.284	605.599	-0.0941899	0.09419	NM_001077410
A_55_P2145908	Phb	0.0486402	9124.95	7754.84	0.165808	-0.165808	NM_008831
A_55_P2013029		0.0136828	219.969	190.358	0.157251	-0.157251
A_51_P502614	Dusp6	0.0460695	6087.31	8918.81	-0.229132	0.229132	NM_026268
A_52_P85174	Tlr3	0.0127812	18.9704	36.761	-0.436594	0.436593	NM_126166
A_55_P1952202		0.0362707	265.934	264.619	0.0539333	-0.0539333
A_55_P2183518		2.70589e-05	2345.27	1429.4	0.407694	-0.407694
A_66_P137654	Smpd2	0.0462087	457.228	403.616	0.139772	-0.139772	NM_009213
A_55_P1996973	Gvin1	0.0133482	1215.29	2251.36	-0.398643	0.398643	NM_029000
A_55_P2009498	Ccdc28a	0.0245197	1645.53	1464.85	0.134621	-0.134621	NM_144820
A_55_P2097863	L2hgdh	0.00321515	244.625	168.265	0.319852	-0.319852	NM_145443
A_55_P1982494	1700012L04Rik	0.0332994	35.254	30.702	0.152991	-0.152991	NM_029588
A_51_P360655	Slc22a6	0.0132044	74.0343	45.4519	0.407674	-0.407675	NM_008766
A_55_P2033462	Gm15450	0.0268463	44421.4	57100.6	-0.126266	0.126266	NM_001100608
A_55_P2357676		0.0479128	22.2297	55.7154	-0.575549	0.575548	BC064107
A_30_P01022549		0.013679	176.317	230.271	-0.14054	0.14054
A_55_P1977802	Folr4	0.0222013	203.383	168.465	0.183788	-0.183788	NM_176807
A_66_P110791	Ppp1r11	0.0157294	5616.82	5351.99	0.0854014	-0.0854023	NM_029632
A_55_P1979295	Lrit1	0.00164492	296.682	71.2319	1.07657	-1.07657	NM_146245
A_55_P1997861	Adamtsl5	0.0469603	140.534	118.078	0.172503	-0.172503	NM_025629
A_55_P2081169		0.0164791	36531	43128.2	-0.0691361	0.0691361
A_30_P01028793		0.0377644	97.2759	125.468	-0.131238	0.131238
A_55_P1972097		0.00334113	25977.4	34832.1	-0.158265	0.158265
A_55_P1981195		0.0346894	339.086	64.7219	1.39769	-1.39769
A_55_P1968633		0.0132926	549.388	391.834	0.290805	-0.290805
A_55_P2002291	Msx3	0.000579832	19.6449	43.0552	-0.516852	0.516852	U62523
A_55_P2020361	Prosapip1	0.00273259	13202.2	9995.08	0.250933	-0.250933	NM_197945
A_55_P1991249		0.0151042	122.328	107.461	0.147469	-0.14747
A_55_P1961928	Fam194a	0.00293691	186.167	169.812	0.116684	-0.116684	NM_001081262
A_55_P2015304		0.0482548	3711.4	3318.68	0.129888	-0.129888
A_55_P1983450	S100a4	0.00996125	223.555	350.598	-0.272655	0.272655	NM_011311
A_51_P354433	Ppie	0.0384471	105.862	87.9283	0.193675	-0.193675	NM_019489
A_51_P314418	Blm	0.0211398	186.951	119.83	0.37606	-0.37606	NM_007550
A_55_P2178023		0.0432317	3461.79	4229.44	-0.0911402	0.0911403
A_51_P267796	Ddr2	0.000218074	84.7134	133.621	-0.278152	0.278152	NM_022563
A_30_P01025131		0.0150401	177.544	126.064	0.297843	-0.297843
A_51_P172688	Stard3nl	0.00901657	237.305	296.715	-0.110078	0.110078	NM_024270
A_51_P469661	Stk38	0.019308	1075.01	1061.92	0.0602611	-0.0602611	NM_134115
A_55_P1961894	Fbxw11	0.0453038	3132.88	3551.34	-0.0385211	0.0385212	NM_134015
A_55_P2025153	Hmgb1	0.0106436	5475.69	4665.78	0.164352	-0.164352	NM_010439
A_51_P340355	Tarsl2	0.0174843	527.872	399.058	0.253107	-0.253107	NM_172310
A_51_P125183	Coq5	0.0261017	252.904	211.371	0.179681	-0.179681	NM_026504
A_51_P415809	Tusc1	0.000425571	360.059	327.586	0.119242	-0.119242	NM_026954
A_55_P2186584	Shmt1	0.03566	307.8	252.066	0.194506	-0.194506	NM_009171
A_55_P2152188		0.029563	172967	160816	0.102871	-0.102871
A_51_P304163	Serac1	0.041524	31.6489	56.705	-0.351951	0.35195	NM_177311
A_30_P01028595		0.0076191	285.572	230.075	0.204544	-0.204543
A_55_P1980583	Leprot	0.0427867	3559.6	5082.59	-0.206662	0.206662	NM_175036
A_55_P2269254	5730419F03Rik	0.0220366	565.035	452.681	0.207693	-0.207693	AK017575
A_66_P128608	Fut11	0.00474375	41.6745	54.6409	-0.144754	0.144754	NM_028428
A_51_P125260	Acaa2	0.00358607	101499	80010.2	0.221655	-0.221656	NM_177470
A_51_P341465	Csf2ra	0.00284991	1411.94	1951.4	-0.179695	0.179695	NM_009970
A_55_P2047009	Slfn5	0.0386111	4074.25	3740.11	0.112075	-0.112074	AK142935
A_30_P01025591		0.0127523	142.043	91.4317	0.373137	-0.373137
A_55_P1961009	Apbb1ip	0.00125637	135.465	203.022	-0.23958	0.23958	NM_019456
A_55_P2069917	Uba52	0.044235	144864	151410	0.019227	-0.0192264	NM_019883
A_51_P127464	Lrrc68	0.0157864	914.178	852.629	0.101511	-0.101511	NM_199149
A_51_P128463	Grrp1	0.0310051	97.5685	369.564	-0.812711	0.812711	NM_001099296
A_55_P2039572		0.0250847	22250.5	27889.5	-0.109019	0.10902	XM_003086162
A_55_P2092989		0.0163981	271.139	321.009	-0.070988	0.070988
A_30_P01029386		0.0472964	121.354	161.281	-0.14995	0.14995
A_30_P01029503		0.0100973	918.105	829.995	0.122881	-0.122881
A_55_P2025403	Gphn	0.00084036	2134.45	1703.29	0.213211	-0.213211	NM_145965
A_51_P229676	Plscr1	0.0482554	2624.48	4757.78	-0.352231	0.352231	NM_011636
A_52_P583973	Lrpap1	0.000266983	1281.75	1178.44	0.111305	-0.111305	NM_013587
A_30_P01025229		0.0445409	106.599	79.8102	0.264686	-0.264686
A_55_P2036407	Slc26a6	0.00379312	119.309	76.4629	0.372136	-0.372136	NM_134420
A_51_P160787	Art5	0.029926	52.6346	26.6087	0.55031	-0.55031	NM_007491
A_51_P254986	Serf1	0.0346709	2214.69	1683.53	0.253123	-0.253124	NM_011353
A_51_P423578	Slfn2	0.0471815	100.586	186.875	-0.417431	0.417431	NM_011408
A_30_P01025658		0.0248545	62528.5	56817.7	0.118603	-0.118603
A_30_P01032819		0.0499197	190.316	155.497	0.195323	-0.195323
A_55_P2143516		0.00652262	8155.45	5693.42	0.305427	-0.305427
A_55_P1963878		0.00026855	2178.58	2834.75	-0.139153	0.139152
A_30_P01027942		0.0139815	179.279	118.265	0.340587	-0.340587
A_55_P1968763	Shc4	0.00361987	10381.6	7927.91	0.245754	-0.245755	NM_199022
A_55_P2074005	Tctn1	0.00609521	259.795	353.872	-0.171965	0.171965	NM_001039153
A_52_P327664	Gbp5	0.00512943	58.3013	101.622	-0.343373	0.343373	NM_153564
A_30_P01030729		0.0256999	43.5198	27.3228	0.388459	-0.388459
A_55_P1964682	28s	0.0301743	178920	175865	0.0629295	-0.0629276	NR_003279
A_30_P01022514		0.00959947	264.611	230.413	0.151644	-0.151644
A_55_P1981090	Thap7	0.0063186	1279.79	1089.85	0.167353	-0.167353	NM_026909
A_30_P01023338		0.00856101	114.278	182.094	-0.280615	0.280615
A_55_P2023156	Oog2	0.000841702	37.061	24.7358	0.340769	-0.340768	AK145369
A_52_P131372	Gm6636	0.00544028	49225.3	62473.8	-0.121157	0.121157	XM_003086103
A_55_P1976224	Ckb	0.0231917	108.268	183.327	-0.336856	0.336856	NM_021273
A_30_P01022416		0.0442955	715.852	612.954	0.160377	-0.160377
A_52_P317653	Car1	0.0484057	166.648	117.872	0.288574	-0.288573	NM_009799
A_52_P16320	Tmem106b	0.0425793	310.115	249.712	0.212063	-0.212063	NM_027992
A_55_P2020035		0.0108739	38479.7	25918.5	0.337331	-0.33733
A_55_P2083411	Cyp4f18	0.00282801	320.384	482.161	-0.2425	0.2425	NM_024444
A_55_P2196037	A630031M23Rik	0.0233677	355.084	305.952	0.159418	-0.159418	AK041714
A_52_P230904	Wdr18	0.0112713	825.24	743.741	0.124684	-0.124684	NM_175450
A_55_P2129658	Smad6	0.0421474	268.213	242.803	0.122418	-0.122418	NM_008542
A_52_P337427	Izumo4	0.0123943	444.764	414.692	0.101532	-0.101531	NM_027829
A_55_P2125496	Gm10731	0.0375656	497.044	642.111	-0.133578	0.133578	NM_001129886
A_55_P2056100	Pus1	0.0325518	452.406	411.451	0.118214	-0.118213	NM_001025561
A_30_P01031814		0.0332071	32.982	52.5583	-0.275269	0.275269
A_55_P2034853	2610028H24Rik	0.0444182	503.893	590.439	-0.0620864	0.0620864	NM_029816
A_55_P1985298	Krtap5-2	0.0156468	392.803	289.585	0.265707	-0.265707	NM_027844
A_55_P2100770	Usp48	0.00839811	385.725	355.085	0.112514	-0.112515	NM_130879
A_52_P328497	Cdk10	0.0325276	1228.17	1210.34	0.0619705	-0.0619706	NM_194446
A_55_P2151556	C8g	0.00597646	79346.2	65323.9	0.190147	-0.190148	NM_027062
A_51_P125648	Vwce	0.0244945	2801.95	2212.5	0.222647	-0.222647	NM_027913
A_51_P306658	Naa38	0.0438794	601.575	705.659	-0.0628009	0.0628009	NM_133939
A_55_P2065567	Chac2	0.0218201	1066.1	840.762	0.219933	-0.219933	NM_026527
A_55_P1976212	Selplg	0.0153557	60.178	94.2956	-0.276465	0.276465	NM_009151
A_55_P1957249	Pdgfrb	0.0272878	163.812	303.405	-0.412186	0.412186	NM_001146268
A_30_P01020952		0.00628519	105.064	136.29	-0.136043	0.136043
A_55_P2086087	Rpl17-ps1	0.0157076	11470.7	13982.4	-0.0901485	0.0901485	XM_003085500
A_55_P1981829	Rhox8	0.0108158	34114.4	20129.5	0.425698	-0.425698	NM_001004193
A_51_P177432	A630055G03Rik	0.0215604	147.821	128.609	0.151264	-0.151264	AK080331
A_52_P58524	Neu1	0.0492023	9955.74	8135.89	0.192825	-0.192825	NM_010893
A_55_P1985286	Slc32a1	0.0144526	31.7028	25.9655	0.193828	-0.193828	NM_009508
A_55_P2033326		0.0316737	68445.3	30822.4	0.643446	-0.643447	AW012817
A_55_P2075140	Sirt3	0.0172508	8663	6778.87	0.223221	-0.223222	NM_022433
A_55_P2064038		0.0313277	245.16	215.872	0.14353	-0.14353
A_55_P2020962		0.0102574	89190.2	105422	-0.0685778	0.0685797
A_51_P461429	Cyp7b1	0.0186502	6568.27	1369.84	1.17933	-1.17933	NM_007825
A_30_P01023725		0.0274782	58.6749	94.3249	-0.291923	0.291923
A_52_P396498	Itsn1	0.0347421	33.8208	56.0501	-0.297856	0.297856	NM_010587
A_55_P2039320	Zfp365	0.0171013	20.0088	91.6729	-0.981494	0.981494	NM_178679
A_55_P2106241	4930432K21Rik	0.0370098	540.451	334.118	0.381569	-0.381569	NM_029045
A_55_P2020188		0.0210532	80.4642	67.0921	0.181165	-0.181164
A_55_P2025865	Zfp932	0.010317	24.429	35.1221	-0.210151	0.210151
A_52_P528600	Hhex	0.0269004	5123.72	6711.26	-0.138871	0.138872	NM_008245
A_65_P15340	Zfp251	0.0427198	77.4597	123.984	-0.290245	0.290245	NM_001007568
A_55_P2106941		0.0281178	29.9742	19.1214	0.38959	-0.38959	AK032119
A_52_P286360	Otc	0.0413219	9258.5	6419.85	0.305648	-0.305648	NM_008769
A_30_P01027687		0.0308016	3790.43	3064.16	0.20521	-0.20521
A_55_P2012669		0.0251607	50196.6	59966.2	-0.0755679	0.0755676	XM_003086162
A_55_P2054744	Sh3bgrl2	0.0172712	104.75	75.2097	0.292174	-0.292174	NM_172507
A_51_P151126	Cd52	0.0113767	1593.53	2552.68	-0.292221	0.292221	NM_013706
A_30_P01026573		0.0229475	91.0271	70.5796	0.234172	-0.234172
A_52_P601688	Abcc1	0.023382	34.8267	67.9855	-0.449556	0.449555	NM_008576
A_55_P2177371	Gm3086	0.0349276	43.4787	30.9929	0.310467	-0.310468	NR_036607
A_55_P1974577	Nfam1	0.0377818	148.675	218.902	-0.229456	0.229456	NM_028728
A_30_P01029078		0.0199022	219.173	269.549	-0.0998274	0.0998274
A_55_P2043531		0.00937765	4384.67	3925.71	0.12974	-0.12974
A_51_P412595	Eef1b2	0.0111736	21133.8	28815	-0.171595	0.171595	NM_018796
A_55_P2097434	LOC100504617	0.0191262	86.8362	76.6075	0.140869	-0.140869	XM_003084907
A_30_P01018604		0.0220711	33.3968	23.6559	0.303906	-0.303906
A_51_P241861	Tcirg1	0.0428633	826.82	1106.65	-0.155429	0.155429	NM_016921
A_30_P01029659		0.0168282	302.259	264.175	0.149512	-0.149512
A_55_P2207186	Slc30a7	0.029404	62.9261	42.7505	0.327949	-0.32795	NM_023214
A_55_P2170105		0.0101997	3711.48	4766.23	-0.129584	0.129584
A_55_P2017870	2810417H13Rik	0.00228628	12009.3	12135.4	0.0437382	-0.0437382	NM_026515
A_55_P2166543	Pam16	0.0460399	10094.5	9296.44	0.110272	-0.110273	NM_025571
A_55_P2095354	1700012B15Rik	0.0328378	36.5033	28.1174	0.238356	-0.238356	AK171768
A_55_P1997105	Gyltl1b	0.028071	1068.91	727.761	0.334401	-0.334402	NM_172670
A_55_P2171116	Lgals3	0.00528201	1983.41	5869.62	-0.730922	0.730922	NM_001145953
A_51_P514712	Parp14	0.0456721	1555.4	2338.09	-0.239204	0.239204	NM_001039530
A_30_P01030206		0.0484915	404.051	344.798	0.1656	-0.1656
A_55_P2047673	Srr	0.0173765	2935.02	1917.73	0.357992	-0.357992	NM_013761
A_30_P01023192		0.00584024	109.254	62.633	0.452976	-0.452976
A_30_P01032630		0.0430423	71.2289	36.2982	0.530419	-0.530419
A_30_P01026949		0.036211	75.3094	117.604	-0.263401	0.263401
A_55_P2050807	Gtpbp5	0.0361297	1943.74	1781.6	0.113626	-0.113626	NM_181424
A_52_P38639	Fermt3	0.0134127	39.5025	79.2966	-0.457745	0.457745	NM_153795
A_30_P01026921		0.0472588	38.4673	26.6395	0.312207	-0.312206
A_52_P215170	Acot4	0.00603275	689.801	461.714	0.338713	-0.338713	NM_134247
A_55_P2113598	Ikzf3	0.00918281	151.492	116.335	0.23856	-0.23856	NM_011771
A_55_P2064856	Mpp4	0.0154524	134.141	101.272	0.255528	-0.255528	NM_001164682
A_55_P2071731	Olfr75-ps1	0.0136886	86.3817	72.4619	0.175844	-0.175844	Y15524
A_55_P2042086	Nrtn	0.00856985	1467.61	1298.22	0.139098	-0.139098	NM_008738
A_30_P01018064		0.0194817	204.977	148.496	0.288434	-0.288434
A_51_P484919	Polrmt	0.0327789	1382.12	1323.73	0.082754	-0.0827539	NM_172551
A_55_P2063755	Naip6	0.00893514	38.4333	73.9891	-0.414527	0.414527	NM_010871
A_55_P2146254	Ifitm1	0.0291802	569.233	1101.4	-0.407995	0.407995	NM_001112715
A_55_P1973583	Hpn	0.00434527	47315.2	41682.9	0.141672	-0.141672	NM_001110252
A_51_P345902	Dohh	0.000453717	3864.37	3346.64	0.154923	-0.154922	NM_133964
A_55_P1965378	Uqcrq	0.0273397	102174	91527.8	0.130142	-0.130143	NM_025352
A_55_P1967504	Abhd11	0.0348992	3321.56	2842.93	0.158919	-0.158919	NM_145215
A_55_P2030756	Nedd4l	0.0310945	112.869	168.907	-0.242594	0.242594	NM_031881
A_52_P224358	Ubox5	0.00974273	106.508	97.8232	0.113953	-0.113953	NM_080562
A_55_P2006035	Galntl2	0.0471404	21.9293	42.5978	-0.442921	0.442921	NM_030166
A_55_P2082625		0.0389015	2310.11	1794.29	0.23014	-0.230141
A_30_P01021470		0.0115815	800.867	693.181	0.153844	-0.153844
A_55_P2172440	Scarf2	0.0430577	593.175	821.956	-0.188903	0.188903	NM_153790
A_55_P2166513	Foxi1	0.0377505	84.8975	68.1006	0.207549	-0.207549	NM_023907
A_55_P1990740		0.0341406	31.6984	29.7335	0.0952112	-0.0952114
A_51_P245102		0.00300853	37.647	28.294	0.259947	-0.259947	XR_104782
A_51_P333349	Tmem120a	0.00526352	8254.64	7169.11	0.150975	-0.150975	NM_172541
A_55_P2159575	Reep6	0.0323642	101494	84163.1	0.185992	-0.185992	NM_001204931
A_30_P01031521		0.0104236	241.312	174.678	0.279217	-0.279217
A_55_P2258366	C030009H01Rik	0.0174786	4836.03	4353.93	0.126767	-0.126768	AK081218
A_30_P01025832		0.0493934	1819.71	1552.77	0.165381	-0.165381
A_55_P2135271	Zfp358	0.0327102	1595.39	1519.72	0.0856553	-0.0856551	NM_080461
A_51_P355360	Jak3	0.00450443	133.507	208.983	-0.267371	0.26737	NM_010589
A_55_P1955715	Gm14326	0.0136009	1323.21	1571.62	-0.0721694	0.0721692	NM_001190302
A_55_P2030183		0.00686704	5506.36	4728.02	0.159294	-0.159295
A_55_P2051229	Gpr132	0.0102133	50.3651	81.8367	-0.304323	0.304323	NM_019925
A_55_P2108678		0.0292594	79.1023	120.906	-0.248069	0.248069
A_55_P1958867	Gm9790	0.0208634	11996.6	9781.86	0.195627	-0.195627	NM_001112668
A_55_P2012542		0.00126048	138.065	106.333	0.239594	-0.239594
A_55_P2102738		0.0073115	43980.9	39190.9	0.13315	-0.133149	AK036976
A_51_P245525	ND4	0.0181389	128989	106203	0.187091	-0.187089	AK144853
A_55_P2011712	Dlg1	0.0136361	1325.76	1020.84	0.239057	-0.239057	AK031364
A_52_P676063	Tmem126b	0.00669678	678.876	603.313	0.137179	-0.137179	NM_026734
A_55_P1953894	Mccc2	0.0400619	804.918	640.362	0.210289	-0.210289	NM_030026
A_30_P01025883		0.0209798	52.6091	40.3086	0.250475	-0.250475
A_55_P2152292	Map2k2	0.011493	2460.64	2250.67	0.115057	-0.115057	NM_023138
A_55_P2169586	Ccdc80	0.0285044	506.728	782.919	-0.271714	0.271714	NM_026439
A_51_P496432	Acsl1	0.0213782	38246	22795.8	0.432793	-0.432794	NM_007981
A_55_P2143159	Men1	0.00178159	6225.45	5383.59	0.15592	-0.155919	NM_008583
A_51_P119429	Nckap1l	0.000658669	218.707	414.922	-0.407361	0.407361	NM_153505
A_66_P115098	Nfia	0.026196	33.87	54.3263	-0.288238	0.288238	NM_001122953
A_55_P1976204	Cdkn1a	0.0380621	26.617	46.2011	-0.352652	0.352652	U09507
A_55_P2360266	4833411C07Rik	0.0161777	1866.08	1707.35	0.114319	-0.114319	BC052524
A_55_P1966444		0.0154245	23456.2	26834.3	-0.0465636	0.0465636
A_55_P2088912	Gapdh	0.0109825	38734.6	34620.9	0.131148	-0.131149	NM_008084
A_52_P121491	Msrb3	0.0202062	132.28	221.686	-0.329926	0.329926	NM_177092
A_55_P1966977	Sntb1	0.0468818	192.621	272.785	-0.192114	0.192114	NM_016667
A_55_P2151273	Elovl1	0.00913885	14956.5	14117.5	0.0924974	-0.092497	NM_001039176
A_55_P2132812		0.00493068	9638.44	9347.21	0.0727475	-0.0727479	AY053455
A_30_P01026547		0.0400224	917.931	822.576	0.128657	-0.128657
A_55_P2065327	Rpl27a	0.0179025	26198.3	32646.7	-0.105953	0.105953	NM_011975
A_55_P2155572		0.00238534	7356.72	8598.24	-0.0611984	0.0611978
A_55_P2087589	Rps11	0.0457397	22211.7	26252.1	-0.0673256	0.0673256	NM_013725
A_51_P245368	Abcb1b	0.0322354	82.2938	161.888	-0.448884	0.448884	NM_011075
A_55_P2097329	Sgsm3	0.00586887	8735.51	8160.54	0.0995908	-0.0995911	AK166391
A_55_P2114187	Gm6522	0.038882	15.2951	52.2461	-0.884302	0.884302	XM_003086325
A_66_P134739	Clpp	0.0454083	1569.15	1383.66	0.145225	-0.145226	NM_017393
A_51_P191782	Olfml3	0.006305	105.809	166.298	-0.279821	0.27982	NM_133859
A_30_P01022829		0.0388423	512.949	425.904	0.181224	-0.181224
A_30_P01020180		0.046802	273.662	250.436	0.116722	-0.116722
A_52_P411430	Gm5914	0.020684	30.8429	42.7922	-0.185472	0.185473	XR_106165
A_30_P01023896		0.0227505	35149.7	32054.6	0.116263	-0.116264
A_52_P240712	Cml2	0.00893438	1836.61	965.716	0.5044	-0.5044	NM_053096
A_30_P01019947		0.045519	895.542	777.15	0.154746	-0.154746
A_51_P281089	S100a6	0.018624	881.183	1893.2	-0.522194	0.522194	NM_011313
A_55_P2113160	Mal	0.00899037	63.1201	118.901	-0.398489	0.398489	NM_010762
A_30_P01027903		0.0261563	188.082	163.817	0.151087	-0.151087
A_30_P01025357		0.0491175	141.337	171.274	-0.086493	0.0864929
A_55_P2171348	Grm2	0.00214322	666.611	555.055	0.182126	-0.182126	NM_001160353
A_55_P2144636	Ccdc163	0.0454478	825.916	806.663	0.0677514	-0.0677514	NM_026714
A_55_P2033863	Psmc1	0.003384	26951.6	24163.3	0.128919	-0.12892	NM_008947
A_55_P2032445	Slc25a37	0.0105148	75.0162	119.244	-0.281264	0.281264	NM_026331
A_51_P262515	Phf11	0.00315264	325.634	673.97	-0.472341	0.472341	NM_172603
A_30_P01021620		0.0145473	664.644	464.885	0.307127	-0.307127
A_55_P2081105	AI607873	0.0418997	457.102	842.914	-0.367704	0.367704	NM_001204910
A_55_P2081133	Gapdh	0.0430417	78558.7	71065.3	0.122567	-0.122568	NM_008084
A_65_P12152	Rasa2	0.0435944	46.1197	68.8351	-0.245045	0.245045	NM_053268
A_30_P01022768		0.0123631	23742.2	21220.9	0.130982	-0.130983
A_51_P276039	Txndc15	0.00688209	9755.93	8217.92	0.172767	-0.172767	NM_175150
A_52_P579252		0.017008	8371.26	11025	-0.143763	0.143764
A_55_P1998186		0.00839301	2721.77	2765.02	0.0397219	-0.0397211	AK003804
A_52_P200265	Mocs1	0.010126	6227.98	5921.46	0.0864008	-0.0864011	NM_020042
A_51_P241995	Col5a3	0.0321977	813.606	273.727	0.818003	-0.818003	NM_016919
A_55_P1980863		0.030876	105.903	89.7392	0.167787	-0.167787	BB618686
A_55_P2077114		0.0396193	12940.5	15776	-0.091125	0.0911256
A_55_P2160473		0.0198581	44390.2	43382.3	0.0671895	-0.0671902
A_55_P2119633	Gnal	0.0349524	33.9419	23.4787	0.305438	-0.305439	NM_177137
A_51_P347529	Nek5	0.0168275	22.2713	49.1645	-0.535531	0.53553	NM_177898
A_51_P187082	G6pdx	0.0314626	797.012	1629.69	-0.489867	0.489867	NM_008062
A_51_P462918	Ehhadh	0.0392237	8565.29	4099.16	0.564344	-0.564344	NM_023737
A_55_P1972688	Wnk1	0.047328	1787.43	2129.61	-0.0759324	0.0759326	NM_001199084
A_30_P01021787		0.0403754	65.0925	82.3755	-0.117552	0.117552
A_30_P01028787		0.0166232	18.747	82.33	-0.941258	0.941258
A_55_P1973723	Etfdh	0.00711211	11896.3	7514.95	0.378633	-0.378632	NM_025794
A_30_P01020277		0.0229568	115.949	105.223	0.123947	-0.123947
A_55_P2033586	Mmab	0.0323241	294.658	231.05	0.221679	-0.221679	NM_029956
A_52_P236705	Ripply3	0.0165004	72.6801	49.5669	0.333307	-0.333307	NM_133229
A_51_P257550	Marcksl1	0.022833	306.951	373.166	-0.0901094	0.0901094	NM_010807
A_30_P01024381		0.0389356	47.5757	31.7153	0.331076	-0.331076
A_30_P01027683		0.00656368	35.673	15.1732	0.665341	-0.665341
A_55_P1980237	Acad11	0.0236901	25351.4	19649.5	0.236537	-0.236536	NM_175324
A_55_P2032538	Pde3b	0.0060331	1839.45	1652.55	0.127697	-0.127697	NM_011055
A_30_P01022310		0.0297767	599.394	431.31	0.282925	-0.282925
A_30_P01026230		0.00670681	115290	103730	0.12645	-0.126448
A_55_P2154054	Myo18a	0.0337659	3756.93	5259.92	-0.192956	0.192956	NM_011586
A_30_P01023191		0.0300249	1547.86	1399.58	0.122914	-0.122914
A_51_P507053	Slc38a1	0.0105011	136.242	258.319	-0.408271	0.408271	NM_134086
A_55_P2048368	Fggy	0.02874	943.01	874.725	0.10588	-0.10588	NM_029347
A_55_P1974954		0.00351807	13956.4	18129.7	-0.135657	0.135658	XM_003086162
A_30_P01023615		0.0255434	313.686	174.928	0.469015	-0.469015
A_55_P1989743	Bag6	0.0289661	48.0875	38.1315	0.218399	-0.218398	AK140875
A_51_P236267	St8sia4	0.0459631	81.967	114.315	-0.191387	0.191387	NM_009183
A_55_P1988678	Znhit6	0.0452695	1348.31	1255.3	0.101437	-0.101437	NM_001081094
A_51_P371876	Zmynd8	0.0198224	683.098	656.467	0.0788129	-0.0788129	NM_027230
A_55_P1963002	Ppfia4	0.0242042	113.764	150.205	-0.149519	0.149519	NM_001144855
A_30_P01031441		0.0109618	1594.3	883.919	0.484053	-0.484053
A_51_P484842	Asgr2	0.0410211	32500.5	27508.9	0.172457	-0.172455	NM_007493
A_55_P2052744		0.0430796	6793.9	5694.45	0.181544	-0.181543
A_55_P2051716	Tbx1	0.00796364	13.2863	183.694	-1.84711	1.84711	NM_011532
A_30_P01031375		0.0420585	1926.19	2273.38	-0.0684038	0.0684043
A_55_P2112991	Slc4a3	0.0122429	29.9341	65.1929	-0.503559	0.503559	NM_009208
A_51_P275454	Trim30a	0.0103014	204.914	356.244	-0.340839	0.340839	NM_009099
A_55_P1973447	Ybx2	0.015353	205.895	56.4934	1.02686	-1.02686
A_55_P1993880	Rps24	0.0252478	18879.8	25040.9	-0.148671	0.14867	NM_207634
A_52_P367745	Acads	0.0319914	1908.13	1594.49	0.178591	-0.17859	NM_007383
A_51_P116601	A330021E22Rik	0.0339865	52.1969	165.71	-0.702608	0.702607	NM_172447
A_55_P2009069	Ccrn4l	0.030434	6466.21	12326.8	-0.407161	0.407161	BC010676
A_30_P01031264		0.0143804	168417	154018	0.114558	-0.114558
A_51_P273679	Dmgdh	0.00230957	10794.7	6755.25	0.386521	-0.386521	NM_028772
A_55_P2176917	Gm6115	0.0338866	830.151	706.404	0.166133	-0.166133	XM_003085889
A_55_P2008258	Larp1b	0.010139	4496.7	3460.6	0.237446	-0.237446	NM_001040399
A_51_P346179	Aspdh	0.00405134	1189.04	1003.22	0.172516	-0.172516	NM_026690
A_30_P01030612		0.00647008	193.044	182.801	0.0908479	-0.090848
A_55_P2074081		0.00887574	5933.75	5038.32	0.167585	-0.167585
A_30_P01023265		0.0309796	3474.61	3202.67	0.10867	-0.10867
A_66_P124179	Atp6v0d2	0.0106639	145.373	560.364	-0.878447	0.878447	NM_175406
A_55_P1955015	Myo1g	0.00134019	380.326	609.895	-0.286382	0.286382	NM_178440
A_52_P240796	Rdh16	0.0279274	1486.86	848.255	0.454099	-0.454099	NM_009040
A_55_P1976789	Dgcr6	0.0259754	3126.75	2443.43	0.226241	-0.226241	NM_010047
A_52_P1128182	BC023829	0.0237395	416.857	520.916	-0.109526	0.109526	BC023829
A_30_P01033647		0.0288938	414.069	385.364	0.103069	-0.103069
A_66_P132249	Akr1c13	0.00576998	12682	10640.6	0.176812	-0.176811	NM_013778
A_51_P265869	Hspa9	0.0421707	11172.6	8881.44	0.213839	-0.213839	NM_010481
A_30_P01022330		0.0250633	39.6931	52.991	-0.159534	0.159533
A_30_P01023405		0.0399499	54.515	51.6658	0.0923282	-0.0923282
A_55_P2012478	Zfp618	0.00740996	240.191	325.852	-0.170147	0.170147	NM_028326
A_55_P1991109	D10Jhu81e	0.0324869	14332	11895.5	0.180536	-0.180536	NM_138601
A_55_P2052834	Lst1	0.00901702	679.595	1016.78	-0.239367	0.239367	NM_010734
A_55_P2113550	Nudt3	0.0393262	52.4569	80.07	-0.247022	0.247022
A_55_P2056085	Nek5	0.0305763	40.4168	35.1634	0.149199	-0.149199	NM_177898
A_55_P2022921	Nsa2	0.0268898	2740.15	3317.45	-0.085811	0.0858107	NM_021552
A_55_P1971614		0.0493434	800.156	712.793	0.13164	-0.13164
A_51_P440443	Exosc5	0.0186975	6483.29	5528.06	0.164049	-0.164049	NM_138586
A_55_P1957618	Ak2	0.0188333	6564.51	4384.9	0.335361	-0.335361	NM_001033966
A_55_P2068125	Myct1	0.012803	145.681	130.255	0.133424	-0.133424	NM_026793
A_30_P01027313		0.0298561	73.1845	49.1145	0.348058	-0.348058
A_55_P2134387	Olfr544	0.00180482	7026.99	6244.77	0.135745	-0.135744	NM_020289
A_55_P2114044	Commd8	0.0277336	626.416	581.247	0.104418	-0.104418	NM_178599
A_55_P2452914	N4bp2	0.00628707	535.201	350.053	0.352898	-0.352898	NM_001024917
A_52_P451574	Xpr1	0.0224831	1496.14	1971.96	-0.14593	0.14593	NM_011273
A_55_P2094362	Erp29	0.0383636	356.204	437.119	-0.0979913	0.0979913	NM_026129
A_30_P01030208		0.0476186	2149.33	1901.67	0.137455	-0.137455
A_51_P130660	Mrps30	0.00454775	2150.5	1895.79	0.140772	-0.140772	NM_021556
A_30_P01017962		0.021327	26.9881	23.8707	0.139628	-0.139628
A_55_P2157008	Ear10	0.00815705	233.9	378.567	-0.294145	0.294145	NM_053112
A_55_P2061219	Ces3a	0.0233463	63579.9	27656.3	0.665859	-0.665858	NM_198672
A_55_P2148935		0.0160057	24133.3	17784.5	0.271522	-0.271522
A_30_P01025375		0.00370953	136.437	197.704	-0.214986	0.214986
A_55_P2081652	Galp	0.0427771	96.6695	82.7653	0.161845	-0.161845	NM_178028
A_55_P1977593	Epc2	0.0192228	5479.02	5147.44	0.0952684	-0.095269	AK141073
A_55_P2066230	Hck	0.0242535	633.785	1120.57	-0.345877	0.345877	NM_001172117
A_52_P242724	Opa1	0.0230755	1167.45	1070.44	0.111967	-0.111967	NM_001199177
A_55_P1978972	Rp2h	0.0453071	108.348	141.056	-0.136482	0.136482	NM_133669
A_55_P2007646	Cryaa	0.0386904	39.5815	22.0552	0.481532	-0.481532	NM_013501
A_30_P01027034		0.040273	397.554	278.644	0.29834	-0.29834
A_52_P490863	Nop10	0.0466367	3367.02	2819.57	0.183795	-0.183794	NM_025403
A_55_P1971574	Acox3	0.0249011	5510.38	4563.66	0.184061	-0.184061	NM_030721
A_30_P01027216		0.0394669	40.9184	30.2737	0.266069	-0.266069
A_55_P2029678	Etfa	0.0174807	20390.8	17007.5	0.178795	-0.178795	NM_145615
A_55_P2174967	Elac2	0.003493	699.003	617.792	0.139362	-0.139362	AK207987
A_55_P1966194	Plek	0.00692257	222.853	406.656	-0.372232	0.372232	NM_019549
A_30_P01018222		0.0223387	224.288	212.753	0.0881912	-0.0881912
A_55_P2020080		0.0215027	1412.95	2566	-0.375187	0.375187	AK134484
A_30_P01020449		0.0345375	273.739	253.455	0.106508	-0.106508
A_55_P2069579		0.0104925	1109.41	745.598	0.333455	-0.333455
A_51_P114917	Dock2	0.00034661	19.6566	42.1441	-0.500611	0.500611	NM_033374
A_55_P2041539	Pigx	0.0392547	1799.65	1539.14	0.166464	-0.166463	NM_024464
A_66_P137157	Arl6ip4	0.00878649	8073.64	7683.47	0.0867618	-0.0867618	NM_144509
A_52_P70027	Cox16	0.033156	2130.15	1465.85	0.317852	-0.317852	BC100533
A_30_P01019026		0.0230233	863.992	579.172	0.344007	-0.344007
A_52_P198019	Fuz	0.043986	235.566	183.038	0.230341	-0.230341	NM_027376
A_55_P2016967	Gm7536	0.0248718	22574.2	28201.2	-0.106844	0.106844	XM_975156
A_30_P01017794		0.0490903	103.589	98.9099	0.0855633	-0.0855633
A_55_P2012974	Sdha	0.0090031	11989.8	9515.49	0.214772	-0.214772	NM_023281
A_30_P01030306		0.0288873	469.872	407.181	0.153969	-0.153969
A_51_P110931	Znrd1as	0.00588506	1237.03	1152.89	0.102246	-0.102246	NM_029602
A_55_P2004551	Klra1	0.00360735	807.053	577.937	0.294282	-0.294282	NM_016659
A_66_P137660	Fam166b	0.0175376	62.0378	52.5652	0.173403	-0.173403	NM_177377
A_55_P2096127		0.00654881	26789.9	19423	0.279556	-0.279556
A_55_P2124110	Ttc7	0.0150856	527.607	408.51	0.232013	-0.232013	AK004107
A_55_P1962466		0.0232759	82757.8	104352	-0.112983	0.112982
A_51_P520139	Gm5918	0.00293637	571.893	514.481	0.127745	-0.127745	NM_001198789
A_52_P438919	Olfr524	0.0298403	47.2361	28.5888	0.420043	-0.420043	NM_001011814
A_55_P2370250	Syn3	0.000965555	318.89	213.754	0.340136	-0.340136	AK036325
A_55_P2164111	Nploc4	0.0436364	4158.95	3878.88	0.100342	-0.100342	NM_001195023
A_55_P2118866	Cmah	0.0161407	623.696	380.805	0.395706	-0.395706	NM_001111110
A_55_P2042988	Aoah	0.00706189	27.9288	93.3428	-0.818133	0.818133	NM_012054
A_55_P1987770	Psenen	0.00817784	9442.97	9160.06	0.0731244	-0.0731241	NM_025498
A_55_P2010567		0.0193751	42.1934	67.6567	-0.291418	0.291418
A_66_P100780	2410042D21Rik	0.0497065	279.284	394.165	-0.193486	0.193486	NM_024254
A_55_P2011111	Cyp4a10	0.0136249	43581.1	15125.3	0.788152	-0.788152	NM_010011
A_51_P245546	Synrg	0.0117528	394.092	367.718	0.100525	-0.100525	NM_194341
A_55_P2109122	Hist1h2bc	0.0364695	24078	20422.9	0.167727	-0.167726	NM_023422
A_66_P112593	Sec61b	0.04654	2206.53	2191.15	0.0575837	-0.0575836	NM_024171
A_55_P1962004		0.0307119	375.078	240.39	0.367678	-0.367678
A_51_P106527	Fam195a	0.0250586	5724.15	4053.24	0.295815	-0.295815	NM_026633
A_51_P342567	Akap12	0.0316137	568.37	424.043	0.261369	-0.261369	NM_031185
A_55_P2045026	Mgrn1	0.00884934	8579.89	8390.6	0.0669147	-0.0669147	NM_029657
A_55_P2026492	Stab2	0.0104882	689.085	628.306	0.118287	-0.118287	AK142339
A_30_P01032942		0.0109336	101031	91279.9	0.123288	-0.123288
A_55_P2136501	Midn	0.0451867	4164.18	4965.64	-0.0741066	0.0741071	NM_021565
A_30_P01022273		0.0403497	2209.94	2115.45	0.081845	-0.0818449
A_55_P1974900		0.0214439	17802.9	15206.6	0.161505	-0.161505	XM_001480473
A_55_P1967315	Ppp1r9b	0.0397265	986.14	1348.02	-0.17379	0.173789	NM_172261
A_55_P1997375	Mylk	0.00941231	87.7809	78.1025	0.133856	-0.133855	AK044527
A_55_P1997894		0.0119289	16553.7	22574.8	-0.168432	0.168432
A_55_P2000289	Mab21l2	0.0259914	254.812	215.976	0.169569	-0.169569	NM_011839
A_55_P1953489	Lrrc8b	0.030429	140.114	109.622	0.22264	-0.22264	NM_001033550
A_55_P2179483	Wdr31	0.0368567	45746.2	63303.5	-0.175512	0.175512	AK145655
A_55_P1972157	Espnl	0.00196197	390.888	340.34	0.150052	-0.150052	NM_001033292
A_55_P2083419	Pkp4	0.0087738	629.203	546.421	0.151562	-0.151562	NM_026361
A_55_P2159390		0.043768	3427.77	2804.87	0.199675	-0.199675
A_52_P465886	Gramd3	0.0479633	761.065	610.086	0.205241	-0.205241	NM_026240
A_30_P01020845		0.00357881	350.777	297.191	0.169277	-0.169277
A_55_P2135064	H2-M2	0.0113865	53.1198	125.738	-0.58941	0.58941	NM_008204
A_55_P2100256	6330408A02Rik	0.00716067	26.831	15.4524	0.459366	-0.459366	NM_177312
A_52_P630429		0.0265905	37.9522	19.2114	0.511289	-0.511288	EU568236
A_30_P01024378		0.0354909	39.8549	26.3672	0.37178	-0.37178
A_55_P1976077	1700071K01Rik	0.000305999	55.8905	37.2497	0.345192	-0.345192	NM_001033765
A_55_P1953143	Wt1	0.0113628	17.9274	44.0139	-0.621161	0.621161	NM_144783
A_55_P2102719	Gm4130	0.0295136	13663.1	18071.9	-0.150326	0.150327	XR_105545
A_52_P156763	Adamts14	0.0180604	54.0075	34.5116	0.365334	-0.365334	NM_001081127
A_55_P2021398		0.00353677	40717	27497.5	0.332726	-0.332726
A_55_P2132502	Pkn1	0.0498368	1847.86	1755.54	0.0888912	-0.0888912	NM_177262
A_51_P194853	Sec14l4	0.0130132	12387.3	8684.85	0.30555	-0.305551	NM_146013
A_30_P01022374		0.0450935	249.793	235.809	0.0904419	-0.0904419
A_30_P01033409		0.0472226	692.154	575.773	0.177739	-0.177739
A_30_P01021394		0.0075618	42.2159	30.1042	0.298087	-0.298087
A_55_P2085142	Spp1	0.0176335	478.554	2477.85	-1.06899	1.06899	NM_001204233
A_55_P1975742	Dap3	0.0273291	1894.11	1807.66	0.0837848	-0.0837847	NM_022994
A_51_P471458	Sult5a1	0.0386307	143.025	24.487	1.37872	-1.37872	NM_020564
A_55_P2126814		0.0154225	3817.18	3282.23	0.15755	-0.15755
A_55_P2002309	Pip5kl1	0.0136032	271.197	221.205	0.196098	-0.196098	NM_198191
A_30_P01023103		0.032944	159.639	155.172	0.0718369	-0.071837
A_55_P2117943		0.00755948	1466.34	1335.13	0.117902	-0.117902
A_55_P1982107	Gm8759	0.0174626	59563.4	71948.6	-0.083926	0.0839267	XM_991853
A_55_P2064303	Ctrc	0.0208552	54.8141	42.2129	0.2412	-0.2412	NM_001033875
A_55_P2088640	Trip4	0.039118	716.567	581.122	0.204724	-0.204724	NM_019797
A_55_P2143436		0.030679	58.1995	46.1376	0.219153	-0.219153
A_52_P372013	Zfp9	0.000489728	14.7981	33.0535	-0.531117	0.531117	NM_011763
A_55_P2072030		0.000378403	24689.7	31272.2	-0.119077	0.119077
A_55_P2106834	Ndufs3	0.0438698	24476.7	20911	0.164152	-0.164152	NM_026688
A_51_P189733	2810007J24Rik	0.00550346	11202.6	2596.76	1.14398	-1.14398	NM_175250
A_30_P01022621		0.0363316	125.527	111.054	0.142618	-0.142618
A_55_P2104761		0.0140077	18269.3	23669.8	-0.132843	0.132842
A_30_P01020708		0.00859157	180.298	144.472	0.210663	-0.210663
A_30_P01021383		0.0101378	51.0498	71.9104	-0.194507	0.194507
A_55_P2040026	Itga4	0.0382867	121.039	206.144	-0.347455	0.347455	NM_010576
A_55_P2273379		0.00818177	80.0046	72.8968	0.118681	-0.118681
A_30_P01017690		0.0179378	51.7538	38.8365	0.259891	-0.25989
A_55_P1983254		0.0384804	37.7754	31.1298	0.192473	-0.192473
A_55_P1978471		0.00529141	2677.93	2667.49	0.0535612	-0.0535615
A_55_P2055050	4930547M16Rik	0.011984	34.665	16.1714	0.636816	-0.636817	XR_105354
A_55_P2163812	2013-09-04	0.0266237	156.594	248.557	-0.285076	0.285076	NM_011129
A_66_P110104	Myo18b	0.00806551	1164.77	1040.49	0.131509	-0.131509	NM_028901
A_66_P128701	Gm13981	0.00701756	20708.7	26801.2	-0.134019	0.13402	XM_141310
A_55_P2091756	Nxnl1	0.0109765	412.096	361.817	0.144332	-0.144332	NM_145598
A_55_P2145982	D1Ertd448e	0.0225647	115.899	108.157	0.102298	-0.102298	XR_104542
A_30_P01026209		0.000246824	26.3165	13.9827	0.507649	-0.507649
A_51_P502348	Tfip11	0.0211515	643.656	615.377	0.0830347	-0.0830346	NM_018783
A_55_P2075070	S1pr5	0.00994096	479.528	336.437	0.313216	-0.313216	NM_053190
A_55_P2078403	Rgs19	0.0328257	310.192	534.708	-0.334925	0.334925	NM_026446
A_55_P2046593		0.00928872	1899.6	1830.36	0.0780097	-0.0780092	AK054361
A_51_P188126	Gca	0.00209832	88.3424	122.057	-0.182962	0.182961	NM_145523
A_66_P129852	Fxn	0.00949092	927.405	738.191	0.216602	-0.216602	NM_008044
A_55_P2009875		0.00858428	1730.41	1670.6	0.077444	-0.0774442
A_55_P2115567	Slc26a1	0.00680337	8148.52	4541.9	0.466189	-0.466189	NM_174870
A_30_P01017625		0.0140374	426.848	299.839	0.306106	-0.306106
A_55_P2031157	Efna3	0.0209653	342.108	283.243	0.185128	-0.185128	NM_010108
A_55_P2171081	Sec22c	0.00554291	70.7735	47.764	0.341792	-0.341792	NM_178677
A_52_P59916	Sptlc2	0.0299357	62.0277	115.523	-0.373694	0.373694	NM_011479
A_30_P01023258		0.0172091	547.657	493.222	0.12574	-0.12574
A_55_P2154595	Mrpl39	0.0232486	2602.64	2397.14	0.111329	-0.111329	NM_017404
A_55_P2048323	Cdk10	0.0136104	2219.58	2079.59	0.0988732	-0.0988734	BC017131
A_51_P289414	Spg11	0.0331568	1251.03	1411.49	-0.0364276	0.0364274	NM_145531
A_55_P1990285	Rplp2	0.0192983	72627.5	93007.8	-0.123996	0.123996	NM_026020
A_52_P199299	Urgcp	0.0191131	403.414	401.767	0.0538974	-0.0538974	NM_001077661
A_55_P1992582	Hmgcs2	0.0359787	2152.7	1351.26	0.396285	-0.396285	NM_008256
A_55_P2035590	Gm4838	0.0020553	4563.19	5708.96	-0.110164	0.110164	XM_140295
A_55_P1987483	Pgm2	0.0294279	28391.2	25938.5	0.115715	-0.115715	NM_028132
A_55_P1967216	Adam10	0.0497491	1030.33	1279.79	-0.104643	0.104643	NM_007399
A_55_P2129407		0.00308725	2382.8	1558.83	0.356124	-0.356124
A_55_P1957768		0.0159556	88.983	54.2736	0.417806	-0.417806
A_55_P2398534	4833420G11Rik	0.047203	1724.03	1766.03	0.0333371	-0.0333371	AK143107
A_30_P01027630		0.00980301	31.4099	57.5279	-0.391314	0.391314
A_55_P2343151	Akap1	0.0217099	1591.9	1357.84	0.165342	-0.165342	NM_001042541
A_55_P2074736	Prkar1b	0.0468671	18.4606	44.0427	-0.607596	0.607597	NM_008923
A_30_P01025354		0.0370025	16971.9	14854.4	0.144901	-0.144901
A_30_P01025584		0.0192788	241.348	170.356	0.296667	-0.296667
A_55_P2052380	Gbp6	0.0143508	565.231	414.835	0.279953	-0.279953	NM_194336
A_55_P1989765		0.0159183	1718.95	1090.72	0.3769	-0.3769
A_55_P2160032	Atp5f1	0.0356906	11495	9257.42	0.200671	-0.200671	NM_009725
A_52_P374897	Arg2	0.00369795	8.2411	64.9715	-1.49024	1.49024	NM_009705
A_55_P1967196	Lamb3	0.0167472	261.449	101.283	0.77847	-0.77847	NM_008484
A_55_P2035038		0.0140016	44488.4	30424.1	0.323316	-0.323317
A_55_P2024463	Tbkbp1	0.049446	136.772	110.69	0.197352	-0.197352	NM_198100
A_55_P2144526	Fam65b	0.0191805	88.5064	51.651	0.452311	-0.452311	NM_001080381
A_55_P2038414	Acot8	0.0200933	2349.55	1713.33	0.275154	-0.275154	NM_133240
A_55_P2142878	K230010J24Rik	0.00580324	31.1136	20.8307	0.334964	-0.334964	XM_484483
A_55_P2096768	Rasgrf2	0.0131578	69.8167	58.8841	0.173375	-0.173375	NM_009027
A_55_P2047827	1700027D21Rik	0.0201053	59.5328	46.5939	0.232212	-0.232212	NM_029661
A_55_P1994733	Tmem14a	0.0251091	578.002	279.324	0.580214	-0.580214	AK017734
A_55_P2030501	Ppp2r4	0.0189857	21920.7	20716.6	0.0921011	-0.0921011	NM_138748
A_66_P126836	Zbtb44	0.033051	925.694	750.199	0.198389	-0.198389	NM_001115130
A_55_P1968628		0.00645071	152.498	121.396	0.214939	-0.214939	AK048886
A_55_P2387379	2700005E23Rik	0.00545558	122.921	90.2078	0.271961	-0.271961	BY741467
A_55_P2169396		0.0385643	29268.4	38291.9	-0.137463	0.137463
A_52_P681391	G0s2	0.0466293	4216.26	2007.95	0.581584	-0.581585	NM_008059
A_55_P2024640	Eral1	0.011534	985.293	945.985	0.0798653	-0.0798653	NM_022313
A_30_P01020152		0.00337069	29.0353	54.2709	-0.397148	0.397148
A_55_P2122260	Tmem87b	0.0172411	108.099	190.592	-0.35531	0.35531	NM_028248
A_51_P337675	Cd53	0.00460551	30.8561	66.9985	-0.497189	0.497188	NM_007651
A_55_P1963873	Ndfip1	0.0352155	19353.1	15733.5	0.19776	-0.197759	BC020359
A_30_P01032045		0.0297626	209.47	183.159	0.149766	-0.149766
A_55_P2026790	Vprbp	0.020962	53.8841	47.7674	0.140642	-0.140642	NM_001015507
A_51_P408989	2810055F11Rik	0.046083	501.688	454.156	0.12588	-0.12588	NM_026038
A_55_P1955305	Sirpb1a	0.0278863	75.1952	138.099	-0.382	0.382	NM_001002898
A_30_P01030758		0.00467416	500.991	405.956	0.202938	-0.202938
A_30_P01018037		0.0210798	26.4422	82.4452	-0.797552	0.797551
A_55_P2109486	Gm885	0.0232111	377458	345120	0.114075	-0.114074	NM_001033435
A_52_P401311		0.0295427	6865.7	6168.75	0.126382	-0.126382
A_51_P290904	Raver2	0.00512329	525.689	455.646	0.153298	-0.153298	AK040404
A_55_P2086811	Sp140	0.0269724	788.891	1146.16	-0.215733	0.215733	NM_001013817
A_51_P102421	Clcf1	0.012892	89.9889	138.092	-0.262751	0.262751	NM_019952
A_52_P654108	Dync1li2	0.0106623	108.723	135.562	-0.106065	0.106065	NM_001013380
A_55_P2117843	Coasy	0.0416221	24040.7	19147.7	0.211112	-0.211112	NM_027896
A_55_P2109874	Rpl23a	0.0204918	19868.2	25364.9	-0.121916	0.121916	NM_207523
A_55_P2092831		0.0030022	48698.1	34041.8	0.308509	-0.308509	AK146780
A_51_P391616	Agxt2l1	0.00555144	2602.95	500.552	1.21231	-1.21231	NM_027907
A_30_P01024573		0.0300381	1545.61	1418.56	0.112543	-0.112543
A_55_P2021515	LOC674810	0.0466792	60140.9	76093.4	-0.114894	0.114895	XM_977204
A_55_P2011395	Bcorl1	0.0392913	215.756	176.799	0.192615	-0.192616	NM_178782
A_52_P244132	Isoc1	0.039494	1983.27	1677.94	0.170128	-0.170128	NM_025478
A_55_P1979863	Syne2	0.00517863	786.94	719.91	0.116533	-0.116533	NM_001005510
A_51_P343429	Slc25a37	0.00607309	3074.45	4549.89	-0.233145	0.233145	NM_026331
A_55_P1999197	Clasp1	0.0270602	525.428	692.484	-0.150132	0.150132	NM_001081276
A_30_P01030863		0.0236365	75.1133	64.7863	0.157909	-0.15791
A_55_P1985359	Rpl28	0.0255171	18275.4	22043.1	-0.0821191	0.0821188	NM_009081
A_55_P2051124	Scaf1	0.0278432	29867.5	25792.8	0.154115	-0.154115	NM_001008422
A_66_P129619	Gm2011	0.0330357	62.38	41.1421	0.359154	-0.359154	NR_038067
A_51_P117995	Pfkm	0.0300327	1003.27	772.673	0.238212	-0.238212	NM_021514
A_51_P466829	Fam109a	0.0281453	3205.47	2660.9	0.182189	-0.182189	NM_175474
A_30_P01032372		5.72079e-05	826.723	508.002	0.401665	-0.401665
A_30_P01032959		0.0423633	218.62	202.206	0.10813	-0.10813
A_51_P318856	Glyat	0.0156465	4313.58	3202.13	0.26345	-0.26345	NM_145935
A_52_P35534	E230029C05Rik	0.0110809	44.8927	98.6091	-0.508877	0.508877	AK046045
A_52_P8324	Tmem178	0.0401851	30.5488	75.7304	-0.658542	0.658542	NM_026516
A_66_P134383	Gm5079	0.0153198	3670.43	3397.96	0.10596	-0.10596	AK082358
A_55_P1966874	Rtbdn	0.0172333	55.2433	36.3416	0.36067	-0.36067	NM_144929
A_55_P2132631		0.0203773	3337.65	2999.79	0.127925	-0.127925
A_51_P143712	Tdh	0.0351977	61.5282	36.3004	0.460092	-0.460093	NM_021480
A_30_P01018234		0.0452731	895.2	857.564	0.0815835	-0.0815835
A_30_P01026449		0.0393779	31.6665	23.4352	0.271235	-0.271236
A_55_P2186615	Acp1	0.0118169	1888.5	1623.99	0.157967	-0.157967	NM_001110239
A_51_P439403	Padi1	0.0064109	231.412	198.196	0.162515	-0.162515	NM_011059
A_55_P2092884		0.0492616	667.314	544.052	0.193246	-0.193246
A_51_P278887	Hint2	0.0425992	12346.1	10437	0.170031	-0.170031	NM_026871
A_66_P102076	Cep68	0.0321634	334.072	258.807	0.237897	-0.237897	AK169934
A_30_P01025019		0.0119099	353.404	308.403	0.148789	-0.148789
A_55_P1990324	Ptprc	0.0224103	82.3236	130.383	-0.277224	0.277224	NM_001111316
A_55_P1952882	Cyp4f18	0.00212271	291.972	431.892	-0.229009	0.229009	AF233647
A_55_P2185178	Tmem28	0.0359719	96.6884	15.2047	1.35804	-1.35804
A_55_P2175752	Mfap1b	0.0248902	265.163	335.059	-0.117585	0.117585	NM_001081975
A_52_P177271	Mtl5	0.0130566	85.342	55.4844	0.366835	-0.366835	NM_001039657
A_55_P2061492	Pnldc1	0.0267095	540.86	495.278	0.114031	-0.114031	AK139523
A_52_P485766	Zdhhc17	0.0204097	184.354	223.995	-0.088095	0.088095	NM_172554
A_55_P2165199	Cxcr6	0.000732965	59.5557	39.61	0.347334	-0.347334	NM_030712
A_52_P328078	Atp5b	0.0437982	95913.7	79272.3	0.18219	-0.182191	NM_016774
A_51_P499854	Ghr	0.0107479	4516.48	2351.54	0.525392	-0.525391	NM_010284
A_55_P1995633		0.00598121	1983.47	1731.91	0.147659	-0.147659
A_51_P220162	Notch3	0.0401225	118.002	254.175	-0.553579	0.553579	NM_008716
A_52_P555235	Rgs19	0.0262707	107.376	222.842	-0.483267	0.483267	NM_026446
A_52_P481686	Wtip	0.0218203	562.263	1033.26	-0.378846	0.378846	NM_207212
A_51_P429335	Prss16	0.0015153	7.00505	60.3148	-1.51851	1.51851	NM_019429
A_52_P6798	Rbm22	0.010184	109.29	107.597	0.0618159	-0.0618159	NM_025776
A_51_P181002	Ccdc132	0.0415826	185.449	167.55	0.122229	-0.122229	NM_024260
A_55_P2051486	Mup20	0.0495334	279891	123900	0.704004	-0.704003	NM_001012323
A_55_P1991406	Fbxo34	0.000198863	785.414	722.175	0.11138	-0.11138	NM_001146085
A_55_P2089565	Tbx22	0.00164655	1063.07	738.593	0.312076	-0.312076	NM_181319
A_51_P323880	COX2	0.0292816	315564	287409	0.117851	-0.117851	XR_104551
A_55_P1963489		0.0458771	262.315	252.285	0.0776822	-0.0776822
A_30_P01020533		0.0120959	74.2283	43.8805	0.437738	-0.437738
A_52_P163928	Poldip2	0.0438065	2892.07	2638.63	0.114817	-0.114817	NM_026389
A_51_P138760	Abcd4	0.00653994	732.835	665.849	0.119766	-0.119766	NM_008992
A_55_P2052924	Sepw1	0.00752881	8420.13	6524.63	0.234845	-0.234845	NM_009156
A_55_P2083168	Necab3	0.0286204	39.8103	27.0646	0.323296	-0.323296	NM_021546
A_55_P2027698	Ndufa5	0.0397569	25839.8	17554.2	0.315893	-0.315893	NM_026614
A_30_P01023093		0.0451763	183.964	180.039	0.065832	-0.065832
A_51_P517706	Fgf11	0.0271121	63.0324	42.6255	0.339743	-0.339743	NM_010198
A_30_P01020570		0.0184799	147484	135397	0.111646	-0.111644
A_55_P2054331	Gm9222	0.0255709	68.9549	48.3594	0.301293	-0.301293	XR_105449
A_52_P183181	Adar	0.0146818	420.205	644.525	-0.259208	0.259208	NM_001038587
A_51_P189442	Adh4	0.0284436	9457.06	5204.26	0.482405	-0.482405	NM_011996
A_30_P01023580		0.0137903	31.9039	17.7044	0.466879	-0.466878
A_55_P2029902	Gab3	0.00535997	23394.2	17192.1	0.272609	-0.272609	NM_181584
A_66_P101703	Krtap5-5	0.0335038	742.096	607.272	0.195626	-0.195626	NM_001037822
A_55_P2175206	Rbbp6	0.0133243	59.0118	87.0764	-0.222871	0.222871	NM_175023
A_30_P01020743		0.0079733	70.3909	48.6147	0.323486	-0.323486
A_52_P182391	4930556M19Rik	0.0146857	89.4656	70.3004	0.222286	-0.222287	XR_105663
A_30_P01026181		0.0253516	23.8419	39.5306	-0.322675	0.322674
A_51_P476209	Fscn3	0.0177413	126.841	106.506	0.176163	-0.176163	NM_019569
A_55_P2118857		0.00114153	1108.49	870.666	0.224038	-0.224038
A_55_P2159259	Lifr	0.00933959	2953.08	3621.96	-0.0969425	0.0969423	NM_013584
A_30_P01028783		0.0183875	50.5205	32.8752	0.356166	-0.356166
A_51_P414126	Rab19	0.0102958	60.8327	91.2207	-0.245474	0.245474	NM_011226
A_55_P1999162		0.0446801	71.1431	96.1847	-0.171274	0.171274	XR_030524
A_51_P381873	Bub3	0.0176998	1374.18	1815.68	-0.146939	0.146939	NM_009774
A_52_P633379	Prosc	0.0217546	4430.78	3993.17	0.125569	-0.12557	NM_054057
A_55_P2079009	Slco2b1	0.0200686	2381.41	1471.5	0.386796	-0.386796	NM_175316
A_55_P2126890		0.028061	680.696	657.141	0.0762914	-0.0762914
A_52_P527874	Rrp12	0.0302049	49.4017	39.8223	0.20683	-0.206829	NM_199447
A_55_P1956973	Tln1	0.00775213	7610.18	9181.32	-0.0830328	0.0830328	NM_011602
A_55_P2067960	Cplx2	0.0358126	21775.5	20086.8	0.109017	-0.109016	NM_009946
A_65_P10357	Srsf6	0.0246802	2013.13	2564.47	-0.123862	0.123862	NM_026499
A_55_P2158419	Odf3	0.00640165	129.576	116.328	0.131007	-0.131007	NM_027019
A_52_P479262	Col6a3	0.0174766	222.287	447.317	-0.461888	0.461888	XM_003085326
A_30_P01018599		0.00655983	70.1726	53.0841	0.25277	-0.25277
A_30_P01030399		0.00591366	149.148	122.034	0.193659	-0.193659
A_30_P01033110		0.0230237	1180.94	1008.26	0.162683	-0.162683
A_52_P557240	Ugt3a2	0.0194456	233.518	166.235	0.293956	-0.293956	NM_144845
A_55_P2031442	1110049F12Rik	0.0422198	2257.89	1922.97	0.162587	-0.162587	NM_025411
A_55_P2118234	Gm7271	0.0231679	60.7587	29.6775	0.609555	-0.609555	NR_033501
A_51_P212068	Abp1	0.00200334	7.89165	41.4847	-1.15592	1.15592	NM_029638
A_55_P2092826	Anxa1	0.0441441	682.01	1203.67	-0.381327	0.381327	NM_010730
A_55_P1987494	Gabrr2	0.013716	853.261	761.497	0.131927	-0.131927	NM_008076
A_55_P2185543	Tle2	0.0426964	2723.83	2545.34	0.0981067	-0.0981067	AK144581
A_30_P01024857		0.0193187	527.273	361.147	0.328165	-0.328165
A_55_P1987694	Ptprd	0.0183223	267.492	201.719	0.250172	-0.250172	NM_011211
A_55_P2076906	Ehd2	0.014908	109.527	208.84	-0.430219	0.430219	AK029240
A_55_P2021285	Cpped1	0.0476292	5709.46	4749.92	0.185804	-0.185805	NM_146067
A_30_P01028944		0.00150466	711.076	605.128	0.167082	-0.167082
A_51_P275642		0.0331484	114.646	64.1661	0.454176	-0.454176	FM179587
A_51_P169047	Tdp2	0.0196843	343.409	295.474	0.158554	-0.158554	NM_019551
A_30_P01030203		0.019179	95.9348	72.1519	0.259854	-0.259854
A_51_P154780	Vav1	0.0328761	55.4547	102.804	-0.370374	0.370374	NM_011691
A_55_P1969311	Gramd1b	0.0425654	116.576	258.502	-0.549525	0.549525	NM_172768
A_55_P2249220	A430102J17Rik	0.0419795	393.821	499.768	-0.121387	0.121387	AK079887
A_30_P01023665		0.029187	55.8965	52.8154	0.0920927	-0.0920928
A_30_P01017698		0.0461811	214.309	191.777	0.127906	-0.127906
A_55_P2180764	Gls	0.00451688	241.793	449.296	-0.390851	0.390851	NM_001081081
A_55_P2116149		0.0130606	36638.4	24286.1	0.353015	-0.353014
A_55_P2004527	Klra8	0.0148557	21.2876	49.1912	-0.578117	0.578116	NM_010650
A_51_P291749	Pecr	0.0406344	13411.9	9334.38	0.30414	-0.30414	NM_023523
A_55_P2169124	Slc22a30	0.0130618	704.724	334.613	0.589436	-0.589436	AK040781
A_55_P2088490	Acad10	0.0268128	8240.18	7368.19	0.130611	-0.13061	NM_028037
A_30_P01022601		0.0278786	40.5448	27.3243	0.327643	-0.327644
A_52_P550843	Pppde1	0.0445549	948.092	1306.95	-0.172659	0.172659	NM_024282
A_55_P2018307		0.0266945	6206.56	4688.85	0.252276	-0.252277
A_55_P2049262	Gm16525	0.00856352	203.314	163.49	0.206551	-0.206551	XR_105602
A_55_P2150476		0.0321453	65.5486	64.8937	0.057816	-0.057816
A_55_P1959800	Fam123a	0.0269641	763.02	682.77	0.130252	-0.130252	AK080717
A_52_P161400	Cnpy4	0.0226991	97.7925	129.176	-0.147286	0.147285	NM_178612
A_55_P2042272	Pbrm1	0.0385013	48.7542	69.5609	-0.211375	0.211375	AK166588
A_55_P2081168	Rpl7	0.049481	56391.4	67670.1	-0.0785232	0.0785219	NM_011291
A_55_P1953796	Fam98c	0.0151	2479.81	2111.07	0.165609	-0.165609	NM_001146023
A_55_P2060878		0.0122048	1375.89	1312.23	0.0855273	-0.0855275
A_55_P1972182	Siah1b	0.0100699	242.163	229.79	0.0898545	-0.0898546	NM_009173
A_55_P2003033	P4ha3	0.0198793	296.826	233.785	0.223387	-0.223387	NM_177161
A_30_P01025609		0.00403549	55.9475	28.548	0.532859	-0.532859
A_55_P2000853	Fam125b	0.00703594	334.217	526.064	-0.274678	0.274678	NM_175184
A_55_P2117681	Rnf115	0.00362534	912.389	864.886	0.0891616	-0.0891615	NM_026406
A_30_P01025378		0.0217456	125.034	112.416	0.126821	-0.126821
A_55_P2003673	Mtmr12	0.0110424	567.37	731.789	-0.13178	0.13178	NM_172958
A_55_P2152245	Rpl19	0.013913	34083.3	41901.5	-0.0968224	0.0968221	NM_009078
A_55_P1982340		0.00550946	56.2787	70.9912	-0.116634	0.116634
A_55_P2092526	Tgif1	0.0215062	2756.55	4165.51	-0.246924	0.246924	NM_001164075
A_55_P2016924	Ppfia4	0.00147029	32.7142	47.0929	-0.213269	0.213269	NM_001144855
A_66_P131389	Ugt2b38	0.0220362	34286.8	23912.6	0.306924	-0.306925	NM_133894
A_66_P123787	Lars2	0.0325111	855.266	761.706	0.132479	-0.132479	NM_153168
A_55_P2105454		0.00787063	77.3619	57.9569	0.261609	-0.261609	X87746
A_55_P2137023		0.000126491	418.914	393.134	0.0969146	-0.0969146
A_55_P2095820	Kalrn	0.00706129	156.078	122.181	0.230617	-0.230617	NM_177357
A_55_P2076176		0.0138597	14353.4	18284.8	-0.120834	0.120834
A_55_P1954986	Elk1	0.025369	384059	379527	0.0590811	-0.0590823	NM_007922
A_66_P107379	Mdk	0.0289278	182.524	143.129	0.222651	-0.222651	NM_010784
A_52_P242973	Sec11a	0.00125259	4940.88	5930.76	-0.0801056	0.0801056	NM_019951
A_55_P1998213	Gm10269	0.0196983	31968.7	39175.2	-0.0939097	0.0939091	XM_001475468
A_55_P2128153	Col6a1	0.0225827	303.688	482.325	-0.288872	0.288872	NM_009933
A_55_P1955382	Rgma	0.00504155	695.165	531.328	0.243128	-0.243128	NM_177740
A_55_P2024061	Gtpbp10	0.0433918	682.822	605.684	0.135851	-0.135851	NM_153116
A_55_P2024679	Gm10765	0.000689318	1386.53	1211.98	0.147407	-0.147407	XM_003084505
A_55_P2019254		0.0226306	2485.11	2295.24	0.106762	-0.106762
A_30_P01022386		0.0138172	76.7127	51.9852	0.330479	-0.330479
A_55_P1995537	Mpo	0.0137259	9.48544	72.8995	-1.54872	1.54872	NM_010824
A_55_P2046907	BC056474	0.0326977	4018.25	4016.08	0.0514298	-0.0514293	NM_001001493
A_55_P2177273	Kcna6	0.00568599	679.372	650.947	0.0815263	-0.0815262	BC048782
A_55_P2144086		0.0428294	93398.9	80937.1	0.150227	-0.150225	AK007267
A_55_P1965584	Eif4e	0.0477403	32.9091	27.9494	0.164989	-0.164989	AK133004
A_30_P01019988		0.0330853	148.851	175.875	-0.0696189	0.0696188
A_55_P2139937	Lrrc56	0.0104728	352.182	303.3	0.15932	-0.15932	NM_001172064
A_55_P2160291	Olfm1	0.0228082	50.4833	36.6236	0.281871	-0.281871	NM_001038612
A_51_P299632	Spef1	0.00392092	528.207	481.34	0.118684	-0.118684	NM_027641
A_55_P2084345	Gm2099	0.0469794	9040.16	8999.27	0.0536567	-0.0536561	AK137674
A_55_P2152976		0.00155883	17640.6	26917.4	-0.255429	0.255429
A_30_P01030817		0.00838512	89.7708	76.2943	0.168703	-0.168703
A_55_P1966383		0.0144952	4323.91	3494.33	0.205429	-0.205429
A_52_P509710	Zwint	0.0323149	1066.37	1383.35	-0.133954	0.133954	NM_025635
A_55_P1960416	Lrrc33	0.0421897	939.596	1226.2	-0.136942	0.136942	NM_146069
A_30_P01019780		0.00490678	31.1215	16.6201	0.494225	-0.494225
A_30_P01024706		0.0320534	50.6437	91.5161	-0.355902	0.355903
A_55_P2184334	LOC100504975	0.030425	50.1469	33.0126	0.360854	-0.360853	XM_003086682
A_51_P196972	Slc4a1	0.0163426	58.4412	119.045	-0.454379	0.454379	NM_011403
A_51_P209183	Cxcl14	0.000878064	170.598	747.522	-1.00548	1.00548	NM_019568
A_30_P01028612		0.00420681	1418.08	1169.22	0.188802	-0.188803
A_55_P2091196	Hrct1	0.0276376	56.5891	90.8457	-0.301807	0.301807	NM_027511
A_51_P260548	Glg1	0.0128123	3982.31	4826.92	-0.0868476	0.0868476	NM_009149
A_52_P300856	D130020L05Rik	0.0130407	193.138	130.454	0.330444	-0.330444	NR_038050
A_55_P2092085	Tmsb10	0.023231	2203.39	3634.36	-0.31176	0.31176	NM_001190327
A_55_P2068607	Rnf19b	0.0428507	2028.66	1836.94	0.121337	-0.121336	NM_029219
A_66_P108011		0.00498324	96.5761	78.1422	0.203072	-0.203072	E10834
A_55_P1968085		0.00325563	4387.84	2845.78	0.364055	-0.364055
A_55_P2124791	Col18a1	0.0163572	36760.3	36759.1	0.0509613	-0.050962	NM_001109991
A_30_P01032068		0.0224481	120.966	173.696	-0.209118	0.209118
A_55_P2173210	LOC100504287	0.0238854	162.551	254.718	-0.270571	0.270571	XM_003084464
A_51_P409039	Echs1	0.0481295	13944.6	12614.1	0.120405	-0.120405	NM_053119
A_55_P1968043	Jmjd1c	0.0397861	1105.17	1442.63	-0.136505	0.136505	NM_001242396
A_30_P01029290		0.000365869	56.8691	43.1276	0.250324	-0.250324
A_55_P2090254	Sntg2	0.0202967	241.163	85.2888	0.866358	-0.866358	NM_172951
A_55_P2038298	Rpl31	0.0334544	34467.8	42942.2	-0.104726	0.104726	NM_053257
A_55_P2139089	Slc22a28	0.0221587	769.351	477.063	0.391063	-0.391063	NM_001013820
A_51_P326685	Lrtm1	0.000185972	373.989	58.6714	1.37568	-1.37568	NM_176920
A_55_P2057519	Rpl17	0.0233507	17124.2	20496	-0.0789307	0.0789307	NM_001002239
A_51_P422223	1700006J14Rik	0.0496721	261.901	235.852	0.131318	-0.131318	XR_105390
A_55_P2151986	Gngt2	0.00479297	2103.6	3580.02	-0.325105	0.325104	NM_001038664
A_55_P2111322	LOC100505358	0.0110554	241.575	108.912	0.625068	-0.625068	XR_105809
A_55_P2156093		0.0403915	27267.9	25024.5	0.111672	-0.111672
A_51_P141818	Mrpl32	0.00978755	1916.64	1783.92	0.10215	-0.10215	NM_029271
A_30_P01027344		0.0231223	185.911	181.655	0.0685204	-0.0685204
A_55_P1970229	Csnk1d	0.0393486	7440.72	8892.08	-0.0753287	0.0753296	NM_027874
A_55_P1994284	Catsper4	0.0114991	234.298	198.813	0.17033	-0.17033	NM_177866
A_55_P1985850	Timp1	0.0243259	103.404	662.612	-1.18209	1.18209	NM_001044384
A_55_P2012523	Twf1	0.034619	2334.46	2847.84	-0.0921241	0.0921242	NM_008971
A_55_P2104259	Plin5	0.0223424	8938.69	4894.34	0.463496	-0.463496	NM_001077348
A_30_P01026417		0.00494569	152.95	103.428	0.33157	-0.33157
A_55_P1984297	4732418C07Rik	0.0155024	1189.42	1145.84	0.0776438	-0.077644	NM_172698
A_30_P01020659		0.0415187	62.9471	45.4565	0.289446	-0.289446
A_66_P107583	Rhox3a	0.0202873	102.809	69.1993	0.32686	-0.32686	NM_194063
A_51_P185906	Abi3	0.00266332	297.286	425.201	-0.206108	0.206108	NM_025659
A_66_P107790	2900073G15Rik	0.00294164	10848.2	14355	-0.149903	0.149903	NM_026064
A_65_P10180	Rad23b	0.0188103	1621.51	1549.43	0.0834341	-0.0834341	NM_009011
A_55_P2068247		0.0107253	31193.8	22861.7	0.275201	-0.2752
A_51_P453909	Cyp2f2	0.00278661	56535.3	16968.9	0.894981	-0.894981	NM_007817
A_55_P2064507	Msra	0.0488592	8727.02	7404.14	0.171333	-0.171333	NM_026322
A_30_P01032016		0.0394181	173990	163773	0.0937376	-0.093737
A_51_P308048	Cmtm8	0.0210221	12350.3	10700.1	0.154147	-0.154147	NM_027294
A_55_P1985422		0.015526	980.632	2686.54	-0.665319	0.665319
A_55_P2004741	Cyb5rl	0.0439891	487.723	390.259	0.211634	-0.211634	NM_175471
A_55_P1989816	Zbtb7b	0.0471161	24992.6	23053.7	0.107979	-0.107979	NM_009565
A_55_P2082235		0.034263	481.577	434.314	0.126859	-0.126859
A_52_P655803	Chpt1	0.0141521	1294.08	624.75	0.556659	-0.556659	NM_144807
A_66_P122699	Cux2	0.016913	36.8912	105.357	-0.71519	0.715191	AK139469
A_55_P2065040		0.0264919	14900.4	18075.7	-0.0861313	0.0861313
A_51_P490700	Ccdc40	0.00890428	33.6205	19.0258	0.475157	-0.475157	NM_175430
A_30_P01028457		0.0323133	23.1157	44.727	-0.431683	0.431683
A_55_P1978216	AF251705	0.000901926	438.092	793.655	-0.375733	0.375733	NM_134158
A_55_P1987013	Gm10372	0.0365713	42.7798	29.6768	0.308225	-0.308225	XM_003085398
A_55_P2132147	ND3	0.0237813	112501	89491	0.210146	-0.210147	AK139029
A_55_P2120606		0.00647441	66.9843	42.4656	0.385541	-0.385541	AJ249823
A_55_P2191630	4931440J10Rik	0.000653728	93.1328	77.4597	0.184368	-0.184368	AK028863
A_55_P2049752	Pamr1	0.0330337	179.079	319.563	-0.362156	0.362156	NM_173749
A_55_P2110698	Krtap4-9	0.0120987	28.0024	16.3461	0.453283	-0.453283	NM_001085548
A_51_P310896	Pfkl	0.0442895	377.239	499.087	-0.151056	0.151056	NM_008826
A_55_P1961320	Tes	0.0453893	376.669	594.781	-0.285179	0.285179	NM_207176
A_55_P2108451	Galns	0.0102758	4003.01	3626.24	0.121815	-0.121815	NM_016722
A_55_P2047509	Ufd1l	0.0173864	4314.28	4058.15	0.0958399	-0.0958394	NM_011672
A_55_P1976450		0.0277252	52.6459	23.7028	0.597889	-0.597889
A_30_P01031020		0.0163848	1722.2	1618.91	0.09471	-0.0947101
A_55_P2170439		0.0161779	124.229	103.36	0.185547	-0.185548	AK157043
A_51_P444052	Scp2	0.0178923	46248.5	33894.3	0.275923	-0.275923	NM_011327
A_55_P1961993	Cryl1	0.0459134	126.328	84.3909	0.335586	-0.335586	AK020717
A_52_P578732	Ccr5	0.00463516	29.048	45.4216	-0.270284	0.270285	NM_009917
A_55_P2096204	Kdm1b	0.0280736	1403.29	1595.32	-0.0418733	0.0418733	NM_172262
A_55_P1963062	Rps16	0.0424543	97572.4	117640	-0.0822229	0.0822236	NM_013647
A_30_P01032862		0.0315214	597.91	534.883	0.129613	-0.129613
A_30_P01022145		0.0139368	202.511	95.5833	0.581592	-0.581593
A_66_P118004	Rab3ip	0.0372583	2456.03	2160.23	0.140664	-0.140664	NM_001003950
A_30_P01021237		0.0257741	1634.08	1389.22	0.168172	-0.168172
A_66_P100840		0.0318937	2416.13	2117.78	0.144072	-0.144072
A_55_P1962699		0.00318956	29201.7	21409.1	0.273185	-0.273184	AK080285
A_55_P2124233	Vsig8	0.0165413	27.5711	82.1437	-0.772014	0.772014	NM_177723
A_30_P01032840		0.0436676	269.125	211.189	0.222002	-0.222002
A_30_P01024198		0.0363243	77.4231	62.8643	0.1963	-0.1963
A_30_P01021097		0.0420635	709.789	642.332	0.125032	-0.125032
A_55_P2117202	Mtx1	0.0212908	6258.65	5630.17	0.125365	-0.125365	NM_013604
A_55_P2082979	Irak2	0.0319866	7118.91	6823.11	0.0806626	-0.0806632	NM_172161
A_55_P2005295		0.0468782	45.1106	33.5138	0.266115	-0.266115
A_30_P01025695		0.00302385	159.69	103.311	0.369718	-0.369719
A_66_P134181	Aym1	0.016475	395.115	312.471	0.218897	-0.218897	NM_001012726
A_55_P2058657		0.0376298	67330.2	79895.6	-0.0720259	0.0720259
A_55_P2177741	Gm7166	0.0155096	83.6041	54.6322	0.3698	-0.3698	XM_001478213
A_51_P495232	Gpx8	0.0421405	98.2724	143.694	-0.219228	0.219228	NM_027127
A_30_P01022016		0.0494235	133.344	121.308	0.119101	-0.119101
A_51_P463187	Tbc1d2b	0.0477125	431.041	698.323	-0.307427	0.307427	NM_194334
A_55_P1960655	Odz4	0.0148688	15176	13542.8	0.131936	-0.131936	AK031375
A_51_P161265	Ccl25	0.0136266	630.534	488.205	0.231377	-0.231377	NM_009138
A_55_P2234361	Rnf150	0.00594538	78.8924	135.539	-0.344617	0.344617	NM_177378
A_51_P289742	Slc27a5	0.0176074	34191	27532.1	0.207592	-0.207592	NM_009512
A_30_P01029630		0.00565002	912.62	825.54	0.122963	-0.122963
A_55_P2034740	Exosc2	0.0374851	410346	380245	0.10483	-0.10483	NM_144886
A_55_P2149020	Rpl35	0.0253646	98806.5	121169	-0.0944993	0.0944999	NM_025592
A_52_P372092	Zfp119a	0.0143842	64.6208	51.6314	0.209065	-0.209065	NM_144546
A_55_P1969904	Abcc6	0.0382977	5729.94	4832.6	0.170786	-0.170787	NM_018795
A_51_P354077	Svil	0.025814	1221.42	1475.95	-0.08672	0.08672	NM_153153
A_55_P2006118	Rbp4	0.023802	381547	360331	0.0913944	-0.0913957	NM_001159487
A_55_P2170256	Ptgr2	0.0264068	333.638	278.955	0.181818	-0.181818	NM_029880
A_55_P2011922	2013-03-09	0.0227768	2401.97	1997.48	0.184178	-0.184178	NM_001033262
A_52_P87843	Aldh1a3	0.0196429	19.0172	35.3959	-0.404205	0.404205	NM_053080
A_55_P1993517	Tbc1d14	0.0326051	27.9527	45.5705	-0.295256	0.295256	NM_001113362
A_55_P2172239	LOC100504872	0.0313207	53665.1	63057.1	-0.0638808	0.0638814	XM_003085997
A_66_P106661	Slc7a1	0.0327486	228.004	422.517	-0.380599	0.380599	NM_007513
A_51_P129720	Hectd3	0.00317349	1023	831.379	0.199189	-0.199189	NM_175244
A_30_P01023536		0.0061784	39.6967	19.3315	0.575506	-0.575506
A_30_P01029545		0.0337334	66.9941	119.088	-0.349807	0.349807
A_55_P1999324	Nudt6	0.0054888	1259.83	1009.23	0.208859	-0.208859	NM_153561
A_55_P2113210	Cyth4	0.000110358	649.582	1086.78	-0.319335	0.319335	NM_028195
A_55_P2228918	Rslcan18	0.0369373	366.614	304.907	0.187406	-0.187406	AK041843
A_55_P2026400	Capns1	0.0392162	7242.75	9127.14	-0.117147	0.117147	NM_009795
A_52_P883557	Slc30a10	0.0164482	106.498	141.655	-0.156601	0.156601	NM_001033286
A_52_P546162		0.0352696	51.8828	38.8025	0.26386	-0.26386	EF156451
A_30_P01031002		0.023361	46.5525	42.686	0.115994	-0.115994
A_55_P2057283		0.0467401	282.835	178.831	0.368788	-0.368788	AY170502
A_52_P159256	Lpp	0.038028	405.527	550.168	-0.170546	0.170546	NM_178665
A_30_P01026350		0.0353856	508.849	479.987	0.0928327	-0.0928327
A_55_P2071132	Tnfrsf23	0.0243269	174.117	290.575	-0.321936	0.321936	NM_024290
A_51_P351860	C1qb	0.00470694	983.284	1756.81	-0.36199	0.361989	NM_009777
A_55_P1973563	5730559C18Rik	0.0123325	477.709	973.271	-0.473852	0.473852	NM_028872
A_30_P01018142		0.0352427	58.3369	21.6869	0.766935	-0.766935
A_55_P2180415	Cd72	0.0286604	135.963	216.093	-0.274578	0.274578	NM_001110320
A_55_P2415925	AU015232	0.0401754	170.619	161.579	0.0916198	-0.0916198	BG083151
A_52_P209172	Mrpl41	0.0213603	5995.28	5280.26	0.142213	-0.142213	NM_001031808
A_55_P2182939		0.014969	4947.65	4430.75	0.129324	-0.129324
A_51_P143190	Lyl1	0.0227624	267.307	367.554	-0.17931	0.17931	NM_008535
A_65_P08971	F3	0.011369	44.8235	30.863	0.315034	-0.315034	NM_010171
A_55_P1963144	Mtmr14	0.0154191	726.463	694.52	0.0848072	-0.0848073	NM_026849
A_51_P146655	Ptgr2	0.0335141	1355.55	1123.69	0.191098	-0.191098	NM_029880
A_66_P125701	Gm4673	0.00537943	138.769	82.1079	0.421942	-0.421942	AK079292
A_55_P2042743	Glrp1	0.0385838	47.0173	62.4424	-0.151883	0.151884	NM_008132
A_55_P1979341	Cyba	1.19532e-05	2239.29	3925.82	-0.354187	0.354187	NM_007806
A_55_P2064351	Vipr1	0.0259611	2410.89	1796.98	0.260768	-0.260768	NM_011703
A_55_P1957708	Ttll11	0.00843949	72.1948	57.9176	0.21286	-0.21286	AK016881
A_51_P485479	Prrc2a	0.0269176	613.653	735.737	-0.0792898	0.0792897	NM_020027
A_30_P01029418		0.0201339	939.227	675.381	0.289456	-0.289456
A_55_P1958876	4833422C13Rik	0.0047244	93.6662	139.385	-0.235767	0.235767	NR_028314
A_51_P292550	Chdh	0.0113806	892.688	699.488	0.230442	-0.230442	NM_001136240
A_55_P2118873		0.000818407	220.232	166.534	0.252064	-0.252064	XR_106491
A_52_P676798	Gigyf1	0.0311172	787.294	767.569	0.0694694	-0.0694695	NM_031408
A_55_P2079561	Lilra6	0.0302137	285.816	408.281	-0.204716	0.204717	NM_011090
A_52_P199633	Trim30d	0.0388221	142.527	240.107	-0.315249	0.315249	NM_199146
A_55_P1999240	Gm2696	0.0257948	1218.8	1224.44	0.0474432	-0.0474433	NM_001205009
A_55_P1958932		0.0471707	54.8715	43.1307	0.219324	-0.219324
A_55_P2001718	Pex1	0.0480195	647.49	514.724	0.210319	-0.21032	NM_027777
A_55_P2183498	Spcs2	0.0130247	2579.22	2217.38	0.158559	-0.158559	NM_025668
A_55_P2048912	BC013712	0.00245056	85.1894	144.556	-0.330063	0.330063	NM_001033308
A_51_P167513	Leng1	0.0429102	676.883	581.968	0.15652	-0.15652	NM_027203
A_55_P1980214		0.0127489	688.354	1035.42	-0.24548	0.24548
A_55_P1974877	Bcl2l1	0.0221279	10876.4	18399.7	-0.331735	0.331736	NM_009743
A_51_P198675	Ttc36	0.00533171	6064.81	5760.57	0.0874318	-0.0874321	NM_138951
A_55_P1975326	ORF61	0.0465871	15601.7	14708.9	0.0931713	-0.0931703	NM_001003949
A_51_P116932	Lad1	0.00658888	67.5705	12.4315	1.20453	-1.20453	NM_133664
A_55_P2057976		0.0423614	42.3321	52.0608	-0.0994616	0.0994615
A_55_P2162175	Ccdc149	0.0466059	40.8192	28.0723	0.331638	-0.331638	XM_003084620
A_30_P01031052		0.015757	199.341	133.404	0.332352	-0.332352
A_55_P1991841	Slc22a27	0.00246886	292.896	183.628	0.389041	-0.389041	NM_134256
A_55_P1975903	Dnmt3b	0.00965605	272.056	230.249	0.17291	-0.17291	NM_001003961
A_30_P01027461		0.0152803	1046.67	985.257	0.0939948	-0.0939947
A_51_P480233	Nmral1	0.0435062	704.233	1180.11	-0.307842	0.307842	NM_026393
A_55_P2303717	AW413774	0.0293076	66.7874	49.2858	0.272119	-0.272119	CD775100
A_55_P1996613		0.0367314	110447	112727	0.0363258	-0.0363251
A_51_P165435	Cox4i1	0.0418014	57960.7	49933.1	0.15456	-0.154561	NM_009941
A_55_P2079324	Sephs2	0.0416139	1252.27	1148.71	0.112379	-0.112379	NM_009266
A_55_P2060483	Rnf141	0.0498934	191.604	249.538	-0.140211	0.140211	NM_025999
A_55_P1971237	Mup3	0.0328942	181115	75946.9	0.716095	-0.716094	NM_001039544
A_55_P1953127		0.0308202	47.5191	34.7312	0.282012	-0.282012
A_55_P2094197	Dnase1l3	0.00492963	456.013	375.923	0.189754	-0.189754	NM_007870
A_51_P341130	Iqgap1	0.00274784	533.865	836.969	-0.273161	0.273161	NM_016721
A_55_P2114482	Rpgr	0.0416622	157.345	200.346	-0.124299	0.124299	NM_001177950
A_55_P2332761		0.0257943	36.8866	34.7188	0.0947853	-0.0947858	AK015451
A_55_P2038489		0.0113172	42.3797	57.741	-0.171442	0.171442
A_66_P118141	Sh2d2a	0.0135966	88.2822	116.842	-0.151698	0.151698	NM_021309
A_51_P222359	Emilin1	0.0172958	38.7369	64.9405	-0.316343	0.316343	NM_133918
A_52_P228079	Atf1	0.042198	235.643	294.117	-0.110312	0.110312	NM_007497
A_55_P2046728		0.0473389	9156.11	9712.46	0.00842079	-0.00842079	XM_003085051
A_55_P2114863	Mgll	0.0203227	2922.52	1498.14	0.528973	-0.528972	NM_001166251
A_55_P2029643		0.0460631	1594.42	1855.25	-0.0571384	0.0571385
A_55_P1988899	Mblac2	0.038361	171.057	137.488	0.212264	-0.212264	NM_028372
A_30_P01019306		0.0115783	60.0012	98.1864	-0.299887	0.299887
A_55_P2048279	Tlr13	0.018714	323.96	536.027	-0.301319	0.301319	NM_205820
A_30_P01022707		0.0393879	38.3421	27.3941	0.286777	-0.286777
A_51_P143805	Tmem42	0.0343032	1511.04	1109.87	0.275921	-0.275921	NM_025339
A_55_P1967002		3.67806e-05	11246.7	7569.34	0.3368	-0.336799
A_55_P2174895	Mrpl43	0.0368928	5069.18	5019.72	0.0591038	-0.0591041	NM_053164
A_55_P2046703	Atp5g3	0.0290808	79248.4	62017.6	0.221245	-0.221246	NM_175015
A_52_P35048	Serpinf1	0.00709541	5449.4	3987.79	0.277043	-0.277043	NM_011340
A_52_P681488	Stx17	0.0084004	282.746	268.536	0.0876849	-0.087685	NM_026343
A_66_P116998	Tro	0.019993	16.3322	33.2292	-0.474116	0.474115	NM_001002272
A_30_P01019507		0.000851444	1001.61	2030.71	-0.455758	0.455758
A_55_P2094049	Gm15800	0.0341257	1697.61	1658.26	0.0676652	-0.067665	XM_132325
A_55_P2118609	St6galnac1	0.0125228	4824.26	3834.59	0.215705	-0.215705	NM_011371
A_30_P01027103		0.019625	13932.2	12247.1	0.142418	-0.142418
A_66_P130582	Ncoa1	0.0125748	569.717	566.512	0.0548005	-0.0548005	NM_010881
A_55_P2042312		0.00293614	35988.2	46493.1	-0.132656	0.132657
A_55_P1975155	Galnt6	0.0113343	186.342	309.328	-0.316891	0.316891	NM_001161767
A_30_P01027439		0.0258038	11354.8	8641.82	0.244784	-0.244784
A_55_P2039110	ND2	0.00977051	132934	102739	0.232855	-0.232853	AK167184
A_52_P25251	E130309F12Rik	0.0305355	10.3815	57.5668	-1.2482	1.2482	NM_178756
A_30_P01018731		0.0344294	367.782	308.166	0.180034	-0.180034
A_55_P2186621	Rbmxrt	0.0334993	1355.2	1701.44	-0.10952	0.10952	NM_009033
A_55_P2071601	Ppara	0.0468468	5731.35	3881.82	0.325554	-0.325554	NM_011144
A_55_P2103703	Mup-ps21	0.029687	28114.1	8771.64	0.968407	-0.968407	XM_621624
A_30_P01021562		0.00593641	83.2608	58.7209	0.303126	-0.303126
A_55_P2102515	Daam1	0.00173706	285.96	258.871	0.122791	-0.122791	NM_026102
A_52_P336958	9430020K01Rik	0.00456794	1019	1573.82	-0.261046	0.261046	NM_001081963
A_51_P132459	Rpl27a	0.0109083	3250.19	4521.27	-0.185361	0.185361	NM_011975
A_30_P01026280		0.0405147	26371.3	32506.5	-0.0978265	0.0978265
A_51_P267180	4930517O19Rik	0.0038956	51.5773	97.5581	-0.409243	0.409243	AK015818
A_66_P128440	BB094273	0.0417216	2061.41	1776.45	0.154462	-0.154462	AK029472
A_51_P230507	Ell2	0.026172	332.175	284.317	0.161052	-0.161052	NM_138953
A_55_P1955656	Ctla2a	0.041358	1515.22	2556.43	-0.327634	0.327635	NM_007796
A_55_P2098305	Coq5	0.00931831	180.987	138.407	0.241686	-0.241686	NM_026504
A_30_P01024402		0.0159019	289.03	266.493	0.108797	-0.108797
A_55_P1999202	Vmn1r217	0.0240861	335.732	275.456	0.19295	-0.19295	NM_134239
A_51_P501248	Sphk1	0.0450212	93.4208	195.978	-0.460931	0.460931	NM_025367
A_55_P2180854	Mrgprg	0.0359784	410.825	312.864	0.258446	-0.258446	NM_203492
A_55_P2052062	Cd200	0.00544655	90.5772	249.875	-0.669611	0.669611	NM_010818
A_51_P214319	Cox11	0.0171193	1634.96	1275.11	0.228032	-0.228032	NM_199008
A_30_P01029470		0.0139495	49.3781	92.4313	-0.406599	0.406599
A_55_P1989405	Elf1	0.00690609	350.291	429.43	-0.0946837	0.0946836	NM_007920
A_51_P383399	Aldh1a7	0.0170706	12206.3	5850.95	0.556417	-0.556417	NM_011921
A_55_P2181246		0.0209246	294.111	276.042	0.0960127	-0.0960127
A_55_P2068248		0.0065657	30442.4	22321.4	0.272898	-0.272898
A_30_P01030265		0.0382459	46.5234	81.6496	-0.333685	0.333685
A_55_P2079928	Ccdc68	0.02198	205.971	323.927	-0.27822	0.27822	NM_201362
A_55_P2327853	4931431B13Rik	0.0185695	67.8117	44.7828	0.354011	-0.354011	AK016494
A_30_P01032861		0.0442755	489.341	362.705	0.273537	-0.273537
A_66_P121480	Sardh	0.00106142	9203.25	7093.61	0.238435	-0.238435	NM_138665
A_52_P30920	Srr	0.0261763	160.653	111.28	0.306733	-0.306733	NM_013761
A_30_P01030921		0.0201165	38.9169	29.0059	0.26868	-0.26868
A_55_P2116924	Dbi	0.0264165	143892	123899	0.159352	-0.159352	NM_001037999
A_55_P2153361		0.0113991	67.7263	63.2344	0.10216	-0.10216	AK143708
A_51_P400543	Aif1	0.00868975	944.733	1366.46	-0.218438	0.218438	NM_019467
A_55_P2030848	4933416I08Rik	0.0241521	53.7125	45.6888	0.164396	-0.164396	NM_027700
A_55_P2173073	Zfp931	0.0049602	224.579	263.26	-0.0633191	0.0633191	NM_001162922
A_55_P2069875	Trim44	0.0447322	7379.74	7056.44	0.08239	-0.0823906	NM_020267
A_51_P416546	Ctsg	0.0343632	20.3147	40.054	-0.444998	0.444997	NM_007800
A_51_P135037	Preb	0.0228174	42.0034	71.7758	-0.349561	0.349561	NM_016703
A_55_P1956179	Git2	0.0044425	810.927	1250.46	-0.263807	0.263807	NM_019834
A_52_P100242	Ftsj2	0.0484163	161.5	122.089	0.245036	-0.245036	NM_026510
A_55_P2023001	Slc47a1	0.026083	1045.81	802.376	0.239665	-0.239666	NM_026183
A_55_P2071315	Cyp2j7-ps	0.0235605	59.4065	40.81	0.315971	-0.315971	NM_001104926
A_55_P2067719	Pcdhgb1	0.0111755	28.0817	11.4398	0.722127	-0.722127	NM_033574
A_55_P1961235	Rpl23	0.0132472	55649.9	71908.2	-0.13095	0.130949	NM_022891
A_55_P1960479		0.0108227	39735.5	29960.6	0.252586	-0.252586
A_55_P2014635	Ccdc82	0.0235196	717.434	950.519	-0.150959	0.150959	NM_025534
A_55_P1968028	Tdgf1	9.71986e-05	1377.33	986.478	0.291737	-0.291737	NM_011562
A_55_P1966035	Apoa2	0.0128992	323170	277593	0.159598	-0.159599	NM_013474
A_55_P2176753		0.0263867	122.431	66.7245	0.478484	-0.478484
A_55_P2054098		0.000901023	153.36	114.541	0.261717	-0.261717
A_55_P2105035		0.00189228	1752.24	2275.81	-0.135874	0.135874	XM_357814
A_52_P685999	Mettl7b	0.0271747	7719.86	5673.84	0.271918	-0.271918	NM_027853
A_30_P01017668		0.02415	120.283	111.231	0.107206	-0.107206
A_55_P2064412		0.038189	122.301	154.474	-0.11678	0.11678
A_66_P123294		0.0281607	250.517	217.961	0.151279	-0.151279
A_55_P2119927		0.0218192	528.604	484.135	0.113868	-0.113868	CB193388
A_52_P531651	Parvg	0.0495258	35.2963	68.8282	-0.405362	0.405361	NM_022321
A_55_P2158873	Ppid	0.0316066	464.669	555.366	-0.0772422	0.0772422	NM_026352
A_52_P36928	Morn2	0.0110866	170.547	240.267	-0.194681	0.194681	NM_194269
A_52_P598912	Erc1	0.00520222	160.454	145.679	0.121934	-0.121934	NM_178085
A_55_P2129685	Pkig	0.0239602	114.171	146.926	-0.13088	0.13088	NM_001164053
A_55_P2006281	Ogdh	0.0164373	13885.3	11796.9	0.165522	-0.165522	NM_010956
A_55_P1968723	Ccrn4l	0.0141496	3557.16	1583.55	0.624632	-0.624632	NM_009834
A_51_P436386	Qrich1	0.041173	469.066	460.418	0.0647028	-0.0647028	NM_001114119
A_52_P163515		0.0250337	534.472	433.772	0.203245	-0.203245
A_66_P119801	Optn	0.0419648	430.809	406.906	0.0909308	-0.0909308	NM_181848
A_55_P1979998	1700026L06Rik	0.022339	41.9389	139.018	-0.849806	0.849806	NM_027283
A_55_P2053798		0.0115224	14319.3	19218.7	-0.157839	0.157839
A_51_P261443	Mlx	0.0226244	764.312	969.255	-0.118424	0.118423	NM_011550
A_51_P173601	Bcam	0.0471169	78.2408	129.754	-0.30888	0.30888	NM_020486
A_51_P462385	G6pc	0.00951104	7139.11	1872.99	1.02186	-1.02186	NM_008061
A_55_P1962586	Gm2692	0.0480766	276.032	249.207	0.126216	-0.126216	XM_001474181
A_55_P2143641		0.0267587	55.6526	49.639	0.132106	-0.132106	XR_105754
A_55_P2293351	Gm14462	0.0256844	876.556	880.263	0.048281	-0.0482811	AK082896
A_30_P01029197		0.0454442	258.145	199.103	0.231726	-0.231726
A_30_P01019049		0.0140896	976.238	806.177	0.186914	-0.186913
A_55_P1953030	Tnfsf12	0.00717009	123.335	188.055	-0.252654	0.252654	NM_011614
A_51_P460332	Apoc4	0.0113532	44878.6	35814	0.214853	-0.214854	NM_007385
A_66_P121774	Tmem59	0.0158759	46231.7	42554.4	0.110437	-0.110436	NM_029565
A_55_P2024580	Dtnbp1	0.0272463	5394.25	4586.41	0.166201	-0.166201	NM_025772
A_55_P2385749	A130014A01Rik	0.000635695	154.019	140.117	0.118925	-0.118925	AK037392
A_51_P444290	Slamf8	0.00221292	52.2182	83.1075	-0.287013	0.287013	NM_029084
A_51_P187665	Rmi1	0.0225221	597.988	563.015	0.0933222	-0.0933221	NM_028904
A_55_P2083233		0.0483504	274252	177047	0.383163	-0.383163
A_51_P465350	Ly86	0.000683227	561.919	1069.61	-0.412123	0.412123	NM_010745
A_51_P137388	Zadh2	0.0354979	3145.66	2582.49	0.19116	-0.191161	NM_146090
A_55_P2313861	Zbed6	0.00165745	286.735	403.268	-0.194621	0.194621	NM_001166552
A_52_P30877	Gm5176	0.0249747	2683.04	2319.61	0.155123	-0.155124	NR_033603
A_55_P2069730		0.00692947	205.254	185.653	0.123548	-0.123548
A_30_P01022466		0.000929791	289.659	206.733	0.295589	-0.295589
A_55_P1973462	Pex11b	0.0133687	2084.51	1837.92	0.140225	-0.140226	NM_011069
A_55_P2069955	Gm10063	0.0444998	106457	133009	-0.107712	0.107711	XM_001472702
A_51_P457358	Med13l	0.0151285	16.7672	28.8103	-0.347217	0.347217	NM_172424
A_30_P01029247		0.0294559	1452.7	1332.88	0.112593	-0.112593
A_52_P156452	Cmah	0.0241202	298.606	202.698	0.320488	-0.320488	NM_007717
A_52_P156852		0.0433958	27.6363	20.4306	0.265173	-0.265173
A_30_P01021982		0.015716	3194.51	2516.08	0.22308	-0.22308
A_55_P2070105	Gm3908	0.0337487	45.448	34.6844	0.246167	-0.246168	XM_003085800
A_55_P2076560	Nr5a1	0.0155488	480.417	304.758	0.370693	-0.370693	NM_139051
A_55_P1957413	Lsp1	0.046962	788.969	1010.14	-0.126151	0.126151	NM_019391
A_51_P140710	Ccl3	0.00822892	25.1944	75.435	-0.718774	0.718774	NM_011337
A_30_P01032690		0.0263142	252.807	331.014	-0.145534	0.145534
A_55_P2137309	Kctd11	0.024148	292.506	417.591	-0.205208	0.205208	NM_153143
A_55_P2094731	Sox13	0.0332256	750.743	713.875	0.0866576	-0.0866575	NM_011439
A_55_P1980677	1700007K09Rik	0.00279361	434.999	370.609	0.165981	-0.165981	NM_027037
A_55_P1952399	Cyp4a31	0.00756127	4627.3	1576.51	0.809876	-0.809876	NM_201640
A_51_P370825	Ccdc124	0.0106454	2905.94	2837.6	0.0679241	-0.0679246	NM_026964
A_55_P2065330	Gm14439	0.0195892	22325.9	28793.4	-0.12986	0.12986	XM_619852
A_30_P01018274		0.00982616	118.505	84.6664	0.296245	-0.296246
A_30_P01019020		0.0073754	569.374	721.604	-0.118542	0.118542
A_55_P2115136	4632428N05Rik	0.0390925	89.5336	217.067	-0.537937	0.537937	NM_028732
A_55_P2161923	Rabgap1	0.00555278	990.467	782.093	0.219626	-0.219625	NM_001033960
A_51_P279163	Plcg2	0.0111996	294.784	450.785	-0.257599	0.257599	NM_172285
A_51_P270364	Mmaa	0.0350164	2099.55	1786.44	0.167036	-0.167036	NM_133823
A_30_P01018255		0.02367	41.7887	29.3668	0.298864	-0.298864
A_52_P612928	Gabbr2	0.0284841	92.6757	65.8963	0.307255	-0.307255	NM_001081141
A_55_P2113768		0.00642448	892.132	759.317	0.166125	-0.166125
A_30_P01022369		0.00470898	25.6065	53.1909	-0.483901	0.483901
A_51_P249215	Ptger2	0.0316415	16.3006	40.4073	-0.596078	0.596078	NM_008964
A_55_P1953972	Pdhb	0.0176837	9274.55	7925.66	0.164162	-0.164162	NM_024221
A_55_P2131379	Ybx1	0.033741	1882.12	1633.89	0.151211	-0.151211	M60419
A_55_P2319730	4930414F18Rik	0.0293201	58.8144	40.9186	0.317152	-0.317153	AK019576
A_30_P01026313		0.0118914	50.4165	31.6879	0.387882	-0.387882
A_55_P2067881		0.0127682	25.9015	42.8997	-0.310279	0.310279
A_55_P2100585	Cass4	0.0353182	51.3093	37.267	0.278186	-0.278186	NM_001080820
A_55_P2169218		0.0182953	1112	1402.01	-0.113744	0.113744
A_52_P380369	D14Ertd668e	0.00144883	273.004	487.102	-0.364517	0.364517	BC030186
A_30_P01032356		0.0222928	2266.26	1933.58	0.166575	-0.166575
A_52_P658974	Gm5396	0.0413339	4282.49	3963.86	0.104765	-0.104765	XM_358238
A_55_P2053810	LOC100504964	0.00627382	33.9601	52.6831	-0.267904	0.267904	XM_003086062
A_51_P429682	Ebp	0.0038715	37355.7	27146.4	0.282052	-0.282052	NM_007898
A_55_P2165719	Pcyt1a	0.0399105	2994.16	2268.09	0.242572	-0.242571	NM_001163159
A_55_P1963434	Gpc4	0.0355758	430.162	644.557	-0.244499	0.244499	NM_008150
A_55_P1957204	Rpl37a	0.00412207	135957	159473	-0.0636695	0.0636689	BC096413
A_55_P1956557	Rab3a	0.00844529	625.325	552.165	0.140602	-0.140602	NM_001166399
A_55_P2092501	Med1	0.0173579	7166.47	4133.35	0.435129	-0.435129	NM_134027
A_55_P2018549	Gcsh	0.0200123	10130.1	9663.89	0.084386	-0.0843857	NM_026572
A_66_P108059	Ttc39c	0.0334026	4123.64	2703.43	0.351617	-0.351617	NM_028341
A_55_P2021125		0.0470013	129.431	178.656	-0.188196	0.188196
A_55_P2035667	Gyk	0.013219	994.208	842.879	0.168114	-0.168114	NM_008194
A_51_P421846	Ech1	0.00618814	10241.5	7539.88	0.270984	-0.270984	NM_016772
A_30_P01021758		0.00289519	46.0161	29.5052	0.373808	-0.373808
A_55_P2099560	Apobec1	0.0364927	1673.85	2371.39	-0.203843	0.203843	NM_031159
A_30_P01029498		0.00460259	462.371	384.158	0.185141	-0.185141
A_55_P2055487	Parp3	0.0395067	439.456	596.892	-0.166407	0.166407	NM_145619
A_52_P146457		0.0402959	30936.8	36675.4	-0.0696778	0.0696778
A_55_P2161423	Hif3a	0.00637555	64.024	36.0795	0.480139	-0.48014	NM_016868
A_52_P351882	Impad1	0.0333394	2659.79	2751.26	0.0269327	-0.0269324	NM_177730
A_52_P654752	Trub1	0.00315607	69.0974	51.7896	0.261079	-0.261078	NM_029839
A_66_P116860	5031434O11Rik	0.0171768	29.5751	56.5834	-0.423689	0.423689	NR_033624
A_30_P01031395		0.0276078	27.6708	23.3623	0.175281	-0.175281
A_30_P01033510		0.0437135	42.9522	23.0306	0.46821	-0.468211
A_30_P01021701		0.0290208	70.9647	101.388	-0.209981	0.209981
A_30_P01028152		0.034973	32.1012	25.0411	0.239058	-0.239059
A_66_P110199	5330434G04Rik	0.0355544	27.139	15.1365	0.501361	-0.501361	AK163556
A_55_P2078776	Mll5	0.0278545	928.429	1058.86	-0.0442321	0.0442321	NM_026984
A_51_P401668	Laptm5	0.00132547	248.746	422.227	-0.331425	0.331425	NM_010686
A_51_P221337	Ranbp10	0.00750031	2390.17	2080.84	0.150745	-0.150745	NM_145824
A_55_P2025712	Immt	0.0411131	1750.31	1603.36	0.112446	-0.112446	NM_029673
A_55_P2418824	4930527F14Rik	0.0298089	59.566	182.891	-0.758433	0.758432	AK015914
A_30_P01021481		0.00628367	148.128	127.774	0.157273	-0.157273
A_30_P01032980		0.0200554	195.67	165.981	0.167669	-0.167669
A_30_P01028930		0.0422216	43.6017	32.0661	0.272148	-0.272148
A_55_P1960311	Dnase1l1	0.0274414	568.916	698.677	-0.0977695	0.0977694	NM_027109
A_52_P412585	Ear1	0.0113098	209.206	382.029	-0.385711	0.385711	NM_007894
A_52_P51548	Pard3	0.0485749	350.842	473.519	-0.169647	0.169647	NM_033620
A_30_P01027840		0.0203243	23.6666	34.4298	-0.221938	0.221937
A_30_P01032885		0.0371788	80.2229	64.9592	0.20118	-0.20118
A_30_P01024137		0.0257261	2307.95	2090.58	0.122339	-0.122339
A_55_P2094378	Gm9223	0.00193937	157.418	135.981	0.156493	-0.156493	XM_001004120
A_55_P2080308		0.0122032	400.939	325.128	0.198694	-0.198694
A_55_P2037513	Pld3	0.0396458	1587.57	2093.71	-0.150397	0.150397	NM_011116
A_55_P2145376	Fastk	0.0354299	109.424	175.186	-0.282794	0.282794	AK164317
A_55_P2115320	Metap1d	0.0429094	555.863	707.591	-0.125726	0.125726	NM_025633
A_52_P228318	Smu1	0.0465076	4736.79	4504.27	0.0903682	-0.090369	NM_021535
A_55_P1976109		0.00942186	14726.2	19468.7	-0.148754	0.148753
A_55_P2085311	Nxph4	0.00319478	77.9992	55.3297	0.297788	-0.297788	NM_183297
A_30_P01026295		0.0365276	1780.35	1600.2	0.126623	-0.126623
A_55_P2077920	Naaladl2	0.0402156	73.8421	47.6886	0.361503	-0.361503	XM_003085496
A_51_P242201	Naaa	0.00192625	247.165	401.575	-0.299506	0.299506	NM_025972
A_55_P2277171	Gm10134	0.00936332	81.1562	113.229	-0.190269	0.190268	AK136568
A_55_P2019520	Cma2	0.0118865	205.05	137.679	0.345403	-0.345403	NM_001024714
A_30_P01027205		0.0258834	95.5786	83.2834	0.147935	-0.147935
A_55_P2326091	9330175M20Rik	0.0257746	3935.94	3359	0.164786	-0.164786	AK034309
A_52_P497388		0.0321801	19272.8	23869.3	-0.101878	0.101878
A_55_P2144456	Suv420h1	0.0450243	211.374	182.048	0.158142	-0.158142	NM_001167884
A_52_P408530	St3gal2	0.00515695	265.695	410.32	-0.264433	0.264433	NM_009179
A_55_P2075479	Rpl37a	0.00258678	133502	162687	-0.0908066	0.0908054	NM_009084
A_55_P2073397		0.0441872	506.773	615.056	-0.088109	0.088109
A_51_P352381	Dhrs4	0.0127311	2416.99	1798.97	0.265608	-0.265608	NM_030686
A_55_P1955279	Specc1	0.00777837	234.727	390.718	-0.315134	0.315134	NM_001029936
A_55_P1998697		0.0161223	5205.5	4805.33	0.108032	-0.108031
A_55_P2472435	Gbp3	0.0021047	294.162	539.467	-0.381735	0.381735	NM_018734
A_30_P01023042		0.028252	17.9493	42.6536	-0.607008	0.607008
A_55_P1977363	Ptprn2	0.04189	33.6059	21.963	0.342548	-0.342548	NM_011215
A_52_P535484	Gvin1	0.0152101	1284.76	2370.98	-0.39639	0.396391	NM_029000
A_55_P1954116	C8b	0.00162081	7914.47	4251.91	0.498208	-0.498208	NM_133882
A_55_P2017476	Nfyb	0.0146361	163.254	157.372	0.0768827	-0.0768827	NM_010914
A_55_P2007155	Akr1c14	0.0425903	2489.92	1537.12	0.401863	-0.401863	NM_134072
A_30_P01030249		0.00534663	73.4984	43.4777	0.422494	-0.422494
A_55_P2167269	Pcsk4	0.0378611	1847.07	1143.13	0.410476	-0.410476	NM_008793
A_55_P2139430		0.000248895	38089.6	26281	0.317366	-0.317368
A_55_P2075670		0.00824995	197.815	237.897	-0.0827681	0.0827681
A_55_P2227355	Ptpro	0.0272861	38.4019	94.899	-0.600722	0.600722	NM_011216
A_55_P2056473	Spc24	0.0325884	251.674	143.85	0.444761	-0.444761	NM_026282
A_30_P01030763		0.021448	426.955	535.548	-0.111758	0.111758
A_55_P1969543	Pin4	0.0012069	3551.52	4822.16	-0.170032	0.170032	NM_027181
A_55_P2281624	2610034E01Rik	0.0456833	120.838	152.426	-0.117451	0.117451	AK142273
A_51_P233027	Fam82a2	0.0343344	341.023	314.62	0.107902	-0.107902	NM_001033136
A_55_P2055217		0.0432153	23049.4	16199.6	0.303874	-0.303873
A_55_P2100715	Auh	0.00689786	406.336	346.176	0.165938	-0.165938	AK003929
A_55_P1963767	Npr2	0.022144	3619.35	3122.19	0.155993	-0.155992	NM_173788
A_51_P337125	Inpp5d	0.00283532	226.869	340.636	-0.239776	0.239776	NM_010566
A_55_P1962918	Mnda	0.0185684	116.042	225.625	-0.431552	0.431552	NM_001033450
A_55_P1961761	Dcc	0.0120157	40146.9	26235.5	0.356248	-0.356248	NM_007831
A_55_P1986706	Pih1d1	0.000807946	3578.45	3134.97	0.1467	-0.1467	NM_029406
A_30_P01032404		0.0372487	872.153	856.782	0.0633657	-0.0633658
A_55_P2174258	Pin4	0.0153092	3538.37	4427.15	-0.111473	0.111473	NM_027181
A_30_P01018444		0.00212732	1776.05	1021.78	0.444869	-0.444869
A_55_P1965219	Syt6	0.0223537	1472.4	1025.1	0.310653	-0.310653	NM_018800
A_55_P2108850	2013-03-02	0.0133527	642.199	578.682	0.125276	-0.125276	NM_145486
A_55_P2182437		0.0183572	31.9994	78.5719	-0.589938	0.589938	AK080526
A_51_P254895	Cyp4a10	0.0113266	46532.3	15747.5	0.808503	-0.808502	NM_010011
A_55_P1956593	Plekha4	0.0353967	219.977	422.547	-0.393071	0.393071	NM_148927
A_52_P608255	Pim2	9.74636e-05	20.9151	37.6862	-0.371698	0.371698	NM_138606
A_52_P552092	Adat1	0.0128884	467.199	455.577	0.0687472	-0.0687472	AK035614
A_55_P2042953	Acd	0.0293534	1581.86	1489.35	0.0938674	-0.0938672	NM_001012638
A_52_P129697	Stradb	0.00483551	120.528	92.7688	0.237138	-0.237138	NM_172656
A_30_P01023832		0.0497626	22.9668	42.3732	-0.372343	0.372342
A_30_P01027172		0.000550157	129.784	53.1905	0.691383	-0.691383
A_55_P2132800	Zfp367	0.00216875	471.401	331.78	0.305098	-0.305098	AK041361
A_52_P220783	Tmem229b	0.00768273	258.938	347.158	-0.157858	0.157858	NM_178745
A_55_P2087785	Gm9963	0.0452662	133.448	106.517	0.215221	-0.215221	AK053272
A_55_P1996374	Prmt10	0.0427333	1037.01	1250.42	-0.0856304	0.0856305	NM_001081240
A_51_P493987	Moxd1	0.00296818	226.236	14.6975	2.08692	-2.08692	NM_021509
A_55_P1981544	Lactb	0.00456841	1880.41	1433.43	0.244991	-0.244991	NM_030717
A_30_P01021065		0.0111835	43528.2	38240.5	0.142835	-0.142835
A_52_P194242	Sel1l	0.0200742	806.216	780.575	0.0737549	-0.0737549	NM_001039089
A_55_P2353004		0.0332545	316.768	288.116	0.118458	-0.118458	AK016253
A_51_P324814	Krt18	0.00746786	84204.9	124098	-0.22528	0.225279	NM_010664
A_55_P1974273	Ndufs7	0.0426894	17241	15684.9	0.11727	-0.117269	NM_029272
A_51_P258372	Igsf6	0.015339	256.795	573.958	-0.512461	0.512461	NM_030691
A_55_P2053083		0.0344898	1062.23	1062.07	0.0518561	-0.051856
A_55_P2010018		0.00032081	28793.3	39900	-0.1835	0.1835
A_55_P2049147		0.0042377	15468.6	19785.7	-0.125934	0.125934
A_52_P289692		0.00677424	563.672	739.381	-0.143125	0.143126
A_55_P2087399	Tex22	0.0127356	1442.66	759.417	0.523639	-0.523639	NM_029381
A_66_P137210		0.0330033	151.785	96.0201	0.382403	-0.382404	AK018665
A_52_P197627	Umps	0.0325414	217.467	185.628	0.162149	-0.162149	NM_009471
A_30_P01024145		0.005892	41.1054	24.8135	0.405901	-0.405902
A_30_P01018941		0.0208481	131.138	229.715	-0.342029	0.342029
A_55_P1968285	Aes	0.00812581	65021.5	61913.6	0.0857479	-0.0857482	NM_010347
A_55_P1989452	Nenf	0.00341114	4633.73	6354.28	-0.176181	0.176181	NM_025424
A_30_P01033069		0.0107189	242.942	218.406	0.128978	-0.128978
A_51_P215540	Rnf4	0.011192	1102.21	978.338	0.136106	-0.136106	NM_011278
A_55_P2027999	Hk1	0.0322698	285.106	377.346	-0.146501	0.146501	NM_001146100
A_55_P2140390		0.0118087	3773.63	3243.28	0.159924	-0.159924
A_55_P1992814	Shq1	0.0107328	71.7037	96.2339	-0.162772	0.162772	NM_181590
A_52_P399677	Tprkb	0.020227	1192.19	870.158	0.270361	-0.270361	NM_176842
A_55_P2031979	Sspn	0.0434537	131.908	184.325	-0.192492	0.192492	NM_010656
A_55_P2026370	Dcaf7	0.0401168	88.2731	81.9393	0.10367	-0.10367	NM_027946
A_30_P01028146		0.0384325	375.214	332.488	0.138652	-0.138652
A_30_P01026618		0.0446433	45.5963	36.4354	0.21795	-0.21795
A_51_P446106	Lrrc38	0.0194453	240.803	231.558	0.0786118	-0.0786119	NM_001162983
A_51_P290018	Ddx3x	0.026938	2826.02	3498.32	-0.102451	0.102451	U42386
A_55_P2001269		0.0489071	65.3656	31.1248	0.58231	-0.58231	AF296422
A_30_P01019107		0.00974964	70.1112	54.712	0.228274	-0.228274
A_52_P458647		0.0441905	21.7667	38.4603	-0.366431	0.366431	AK021182
A_30_P01017471		0.0370622	93.2116	65.903	0.299575	-0.299575
A_30_P01030298		0.0423129	39.1272	31.7973	0.202805	-0.202805
A_51_P348804	Amotl2	0.0336492	741.154	716.75	0.0747292	-0.0747293	NM_019764
A_55_P2025765	Adam8	5.94857e-05	90.4401	297.78	-0.809957	0.809957	NM_007403
A_30_P01029072		0.00723871	75.2695	117.427	-0.268414	0.268414
A_55_P2041581		0.00152498	2262.75	1929.93	0.165462	-0.165462
A_51_P404825	Ccdc58	0.0317818	5167.2	4574.97	0.137942	-0.137943	NM_198645
A_55_P1983046	Plch1	0.010991	28.3789	66.706	-0.578059	0.578058	NM_001177732
A_55_P2023818	Cysltr1	0.00627934	27.2329	49.9524	-0.387097	0.387097	NM_021476
A_30_P01026840		0.0368535	1757.92	2281.25	-0.140018	0.140018
A_55_P2028600	Myh9	0.00773915	16107	21798.8	-0.167697	0.167697	NM_022410
A_55_P2241299	Otud7b	0.0308796	121.511	107.682	0.135696	-0.135696	NM_001025613
A_55_P2097908	LOC640502	0.0428758	51.2396	27.8163	0.52207	-0.52207	XM_917484
A_52_P678056	Fam176b	0.018083	1196.5	1405.57	-0.0659564	0.0659565	NM_172145
A_55_P1953226	Gm14484	0.0415173	75.0566	56.4166	0.263571	-0.263571	NM_001025260
A_55_P2346644	C730037M02Rik	0.0382856	41.9625	14.4223	0.89985	-0.89985	AK149560
A_51_P296528	Lass4	0.00162787	212.168	181.575	0.162871	-0.162871	NM_026058
A_55_P2014214		0.0380299	11356.9	14121.9	-0.104871	0.104871
A_51_P443618	0610011F06Rik	0.0382393	10772.4	8972.81	0.181465	-0.181466	NM_026686
A_52_P602669	Serpinb6d	0.0398745	119.914	203.803	-0.336307	0.336307	NM_001076790
A_55_P1963105		0.0364017	30412.3	37184.2	-0.0933827	0.093382	XM_884704
A_55_P2033215	Cabp5	0.00748815	14560.4	11503.4	0.223207	-0.223208	NM_013877
A_30_P01024661		0.00512948	199.796	367.805	-0.38576	0.38576
A_55_P1972973		0.00314228	125.547	91.9979	0.272786	-0.272786
A_55_P2039105	Rbck1	0.0376761	4699.91	5605.23	-0.0768908	0.0768905	NM_001083921
A_55_P2037732	Foxl2	0.029877	37619	34841.7	0.105339	-0.105339	NM_012020
A_55_P2064901		0.0426062	18021.6	22173.4	-0.0957751	0.0957748
A_55_P2176361	Zcchc9	0.0247694	246.102	308.545	-0.110795	0.110795	NM_145453
A_55_P2423646	Nf2	0.0385437	243.977	347.477	-0.196252	0.196252	NM_010898
A_51_P229105	Cetn3	0.0229416	795.028	928.767	-0.0600144	0.0600144	NM_007684
A_30_P01030246		0.0411118	37.4601	71.236	-0.424764	0.424764
A_55_P1999246	Gm10318	0.0269205	5393.26	5043.36	0.0991208	-0.0991201	NM_001162944
A_30_P01032939		0.0327327	56.8082	49.7633	0.150878	-0.150878
A_55_P2011659	Anapc5	0.0121746	976.78	941.669	0.0776938	-0.0776938	NM_021505
A_55_P2015675	AU015836	0.00464795	28.5077	11.2398	0.710666	-0.710667	NR_028320
A_30_P01029664		0.0198228	99.9354	128.308	-0.126005	0.126006
A_55_P2065244	Rbm26	0.0437879	302.913	385.544	-0.123395	0.123395	NM_134077
A_55_P2390776	1810064F22Rik	0.00902992	83.0642	132.147	-0.286811	0.286811	NR_027981
A_52_P152952	Leng1	0.00259224	211.604	147.359	0.31175	-0.31175	NM_027203
A_55_P1964842	Opa1	0.0393857	2385.07	1995.69	0.177229	-0.177229	NM_001199177
A_51_P392546	Haus3	0.0219069	413.844	497.591	-0.0808948	0.0808948	NM_146159
A_55_P2135331	Evl	0.00554408	1337.92	1932.67	-0.215792	0.215792	NM_001163394
A_55_P2059347	Ormdl3	0.0369327	11364.2	10101.9	0.133989	-0.13399	NM_025661
A_55_P2057916	Pex5	0.0346494	2126.71	1740.17	0.191248	-0.191247	NM_008995
A_30_P01026719		0.034653	1946.37	1919.55	0.0602744	-0.0602744
A_30_P01025700		0.013253	65.8947	22.4089	0.822465	-0.822466
A_55_P2039289	Hspb6	0.0143169	784.863	522.168	0.342343	-0.342342	NM_001012401
A_51_P456914	B630005N14Rik	0.0261927	81.9742	111.372	-0.173362	0.173362	NM_175312
A_30_P01033160		0.0302493	90.6581	77.6829	0.159604	-0.159605
A_66_P113188		0.0131443	35.0733	22.3642	0.383465	-0.383466	EU568202
A_55_P1963920	A430084P05Rik	0.0184554	125.408	184.488	-0.221972	0.221972	NM_001045526
A_51_P414653	Plvap	0.0288743	2295.23	3301.85	-0.214553	0.214553	NM_032398
A_51_P235440	Pelp1	0.0247729	94.9109	73.4025	0.246861	-0.246861	AK016197
A_51_P162176	Trappc3	0.044797	1193.03	1162.9	0.0685199	-0.0685199	NM_013718
A_51_P363303	Prss41	0.0413152	58.5038	44.3527	0.255447	-0.255448	NM_027644
A_55_P2120706		0.0373612	223.107	283.987	-0.124877	0.124877
A_51_P177762	Rdh9	0.0299403	1512.03	2588.07	-0.323835	0.323835	NM_153133
A_30_P01031718		0.0195361	83.5533	65.9285	0.218527	-0.218527
A_55_P2187053	Tpm1	0.034585	3033.95	2689.4	0.13778	-0.137781	NM_001164255
A_55_P2178247	Fam20b	0.00243597	443.991	257.255	0.44482	-0.44482	NM_145413
A_51_P140237	Fhl2	0.0167381	85.0337	182.715	-0.520761	0.520762	NM_010212
A_55_P2175880	Mgst1	0.0367541	86536.2	66110.2	0.241806	-0.241805	NM_019946
A_51_P372473	Auh	0.0263489	3655.51	2855.01	0.227206	-0.227206	NM_016709
A_52_P431615	Gm1966	0.00895214	173.123	309.068	-0.367658	0.367658	XM_001000891
A_55_P2058613		0.0195935	208.302	151.792	0.274393	-0.274393
A_55_P2131865	Krtap10-10	0.0234417	2256.33	2005.43	0.134575	-0.134575	NM_001024709
A_55_P2112230	Pcyt2	0.00213689	79319.2	62034.4	0.227837	-0.227836	NM_024229
A_55_P2028370		0.00736718	28.0674	20.5878	0.272967	-0.272966
A_51_P318618	Anks4b	0.036288	991.736	837.38	0.173807	-0.173807	NM_028085
A_55_P2119877	Sfrs18	0.031368	507.004	452.804	0.131539	-0.131539	AK083021
A_55_P2149896	BC046404	0.0149929	89.0494	336.838	-0.918796	0.918797	NM_198861
A_51_P191893	LOC100503842	0.0197032	2793.47	2395.49	0.161665	-0.161664	XM_003085924
A_55_P2169356		0.00970269	755.603	1362.87	-0.380526	0.380526	XM_001000891
A_30_P01019537		0.0367789	590.509	1079.12	-0.36545	0.36545
A_55_P2145224		0.0134266	306.742	194.226	0.384463	-0.384463	AF290571
A_30_P01025512		0.0233991	47.6566	70.7836	-0.236756	0.236756
A_55_P2105794	Wdr61	0.00434689	5778.11	5475.17	0.0891811	-0.0891817	NM_001025375
A_55_P2023037	Gm4759	0.0360474	38.9875	69.6429	-0.364142	0.364142	NR_003967
A_55_P2163659	Rspo3	0.0149862	190.845	151.33	0.216859	-0.216859	NM_028351
A_30_P01032509		0.00614185	240.426	342.823	-0.202926	0.202926
A_51_P364485	Tnfaip2	0.0284218	1085.17	1961.33	-0.360864	0.360864	NM_009396
A_55_P2014259	Zfp82	0.00804579	78.9752	122.371	-0.268342	0.268342	NM_177889
A_55_P1968649	Atp1b2	0.037862	50.7482	121.037	-0.615259	0.615258	NM_013415
A_52_P607128	Msr1	0.00518184	175.836	285.609	-0.300524	0.300524	NM_031195
A_30_P01024496		0.0195217	302.906	270.918	0.129736	-0.129736
A_51_P509971	Plekho1	0.0312857	629.156	847.455	-0.161229	0.161229	NM_023320
A_52_P58181	Suclg2	0.044623	1209.13	1121.33	0.104227	-0.104227	NM_011507
A_52_P71686	Atp6v0d2	0.0020777	37.937	155.911	-0.95962	0.959621	NM_175406
A_51_P319879	Acadm	0.00505181	30883.1	20868.1	0.328499	-0.328499	NM_007382
A_55_P2021899	Ccdc114	0.0475932	24.7019	40.5058	-0.317142	0.317142	AK042062
A_30_P01024948		0.042692	165.814	146.052	0.143629	-0.143629
A_55_P2105978	Stxbp5l	0.0201514	38.5205	14.9029	0.777932	-0.777932	NM_172440
A_66_P109802	Ces3b	0.00615584	4113.12	1849.06	0.631882	-0.631881	NM_001159415
A_55_P2154240	Rps29	0.0258225	57248.6	71218.7	-0.103633	0.103633	NM_009093
A_55_P2070131		0.0471418	9252.12	12038.9	-0.134783	0.134784
A_52_P74524	Gm9734	0.0131791	325.769	286.582	0.141319	-0.141319	XR_035387
A_55_P2230506	4931402H11Rik	0.0344871	52044.7	48407.3	0.102399	-0.102399	AK016424
A_52_P508317	Erlec1	0.014427	482.329	565.117	-0.0631291	0.0631291	NM_025745
A_55_P2164502		0.0280842	605.064	522.148	0.155839	-0.155839
A_66_P139493		0.00475542	2879.97	2590.5	0.126289	-0.126288	XM_003084489
A_30_P01032816		0.00618976	217.099	200.143	0.108761	-0.108761
A_55_P1999078		0.0337728	467.563	397.554	0.166497	-0.166497
A_55_P2021476		0.00454541	59330.2	45811.1	0.23686	-0.236861
A_30_P01031171		0.0125692	2254.04	1959.5	0.151129	-0.151129
A_55_P1961760		0.0426727	37666.3	27463.8	0.284013	-0.284013
A_55_P2122605	Cbr2	0.00957662	14.5232	36.72	-0.612331	0.612331	NM_007621
A_55_P2331974	5430406J06Rik	0.0197377	245.931	213.627	0.150577	-0.150577	CF538408
A_55_P2075731		0.013189	35342.4	23096.4	0.354291	-0.35429
A_51_P476851	Fance	0.00825825	1966.96	1739.55	0.138904	-0.138904	NM_001163819
A_30_P01019486		0.00709708	38.1057	35.5663	0.100628	-0.100628
A_51_P251129	Stard8	0.0178176	321.997	287.852	0.13135	-0.13135	NM_199018
A_55_P1973159	Serpinf1	0.00891528	35944.2	26962.6	0.25581	-0.25581	NM_011340
A_55_P2063508	Gm4131	0.0111471	56.2027	30.5655	0.507482	-0.507483	BY732610
A_55_P2127557	3110003A17Rik	0.047845	1064.16	1444.14	-0.162752	0.162752	NM_028440
A_55_P2030383	Frmd4a	0.0166128	258.95	357.505	-0.181844	0.181844	NM_001177843
A_55_P2022024	Olfr212	0.00171237	111.499	81.5207	0.275472	-0.275472	NM_001011800
A_30_P01029783		0.0289971	229.22	377.918	-0.294623	0.294623
A_51_P245503	Ugt2b1	0.00283166	1660.24	656.83	0.715505	-0.715505	NM_152811
A_52_P137378	Prkaa2	0.00343196	1168.62	853.711	0.274932	-0.274932	NM_178143
A_55_P2086954		0.0131933	40613.3	29738.5	0.277425	-0.277424
A_66_P102163		0.0100956	274.352	217.721	0.215301	-0.215301
A_30_P01017444		0.00208027	54.7923	34.8652	0.381608	-0.381608
A_30_P01026329		0.0285564	900.128	842.472	0.101783	-0.101783
A_51_P375754	Hoxc10	0.046976	37.4244	22.4852	0.409068	-0.409069	NM_010462
A_55_P2079659	Dnase2b	0.0409494	596.577	499.517	0.178315	-0.178315	AK079224
A_55_P2132507	Bcl2l2	0.0129547	385.534	496.905	-0.132442	0.132442	NM_007537
A_55_P2243261	9530097N15Rik	0.0491058	21.2214	28.6204	-0.163305	0.163306	AK020664
A_30_P01023425		0.0163888	1461.77	1370.01	0.0967599	-0.09676
A_66_P134441	Pcnxl3	0.0124345	102.458	70.8341	0.316651	-0.316651	NM_144868
A_66_P122290	Mettl8	0.0282363	83.045	69.3487	0.179079	-0.179079	NM_145524
A_51_P416059	Dirc2	0.0276239	460.629	304.836	0.333773	-0.333773	NM_153550
A_55_P2046368	Mapkap1	0.00459129	43.3507	66.105	-0.253131	0.253131	NM_177345
A_55_P2103668	Zfp316	0.0120773	1214.16	1138.41	0.0976201	-0.0976199	NM_017467
A_51_P392291	Pdk3	0.0153552	49.2683	132.551	-0.693664	0.693663	NM_145630
A_65_P07196	COX3	0.0129238	223753	198614	0.134994	-0.134995	XR_104548
A_55_P2143923	Slc13a2	0.0163844	140.024	84.2279	0.426802	-0.426802	NM_022411
A_55_P2129291	Dclre1c	0.0208524	226.907	219.787	0.073484	-0.0734839	NM_146114
A_55_P2139087	Slc22a28	0.0358736	930.717	407.116	0.667108	-0.667108	NM_001013820
A_30_P01020487		0.0319264	7974.18	6974.27	0.14532	-0.14532
A_55_P2003492		0.00924123	3478.47	3037.2	0.147825	-0.147825
A_51_P383991	2013-09-04	0.0437227	821.489	1210.45	-0.230149	0.230149	NM_011129
A_55_P2063776	Gm2568	0.00370709	44.485	24.1838	0.49445	-0.494449	XR_106698
A_55_P2097269		0.0126647	3847.32	3388.46	0.141366	-0.141365
A_51_P366138	Mertk	0.0341494	395.205	574.471	-0.210602	0.210602	NM_008587
A_52_P485850	Mgam	0.0120163	475.193	396.462	0.179754	-0.179754	NM_001171003
A_30_P01019028		0.0482243	39.0379	28.9379	0.28252	-0.28252
A_55_P2143946	Slc18a2	0.0239601	52.5529	43.0204	0.199356	-0.199356	NM_172523
A_55_P2050178		0.009513	28.1784	16.4639	0.454353	-0.454354
A_55_P2128042		0.04353	1669.09	1488.47	0.131934	-0.131934
A_51_P286814	Ncor2	0.0273604	4289.63	5622.04	-0.145064	0.145064	NM_011424
A_55_P2169010	Ndfip1	0.0352606	6182.74	4844.36	0.223219	-0.223219	NM_022996
A_55_P2033321		0.0336162	94600.5	22134.6	1.24713	-1.24713	AW012817
A_30_P01019011		0.0347984	9354.15	8724.99	0.101124	-0.101123
A_55_P2170034	Rgl1	0.0146355	463.935	588.162	-0.120682	0.120682	NM_016846
A_55_P2118391	Lrp6	0.022889	2250.15	2018.1	0.129667	-0.129667	NM_008514
A_30_P01017803		0.0109798	57.1885	47.0301	0.195005	-0.195005
A_51_P514405	Slc2a5	0.0336418	1354.39	670.947	0.541778	-0.541778	NM_019741
A_30_P01017999		0.00699678	594.598	514.977	0.154501	-0.154501
A_51_P234044	1190005I06Rik	0.025439	1472.6	748.552	0.518639	-0.518639	NM_197988
A_66_P127464	Zbed4	0.0101447	78.7083	55.2357	0.307651	-0.307651	NM_181412
A_51_P377452	Ncf4	0.0392661	411.515	678.258	-0.293302	0.293302	NM_008677
A_52_P480088	Col27a1	0.0435046	109.935	43.7866	0.660091	-0.660091	NM_025685
A_55_P2148531	1110049F12Rik	0.00549128	285.102	221.852	0.229453	-0.229453	NM_025411
A_55_P2045859		0.0254062	3944.04	2804.66	0.288759	-0.288759
A_55_P2135276	Mcoln3	0.00906551	133.577	116.087	0.152677	-0.152677	NM_134160
A_66_P136801	Peg13	0.00383174	833.471	1135.87	-0.169754	0.169754	NR_002864
A_51_P254471	Birc2	0.0373367	311.543	401.695	-0.127534	0.127534	NM_007465
A_51_P443443	5830417I10Rik	0.0457609	637.83	767.824	-0.0824717	0.0824717	NR_028359
A_55_P2262287	5430434G16Rik	0.00193894	678.487	668.575	0.0613357	-0.0613357	AK139147
A_55_P2063411	Rgp1	0.0301582	82.4878	76.0295	0.109949	-0.109949	NM_172866
A_55_P2009066	2010015L04Rik	0.0278758	17162	27427	-0.277811	0.277811	NM_001166029
A_51_P201884	Dsp	0.018672	36.9261	18.7808	0.56141	-0.56141	NM_023842
A_55_P2174942		0.0271126	8782.01	10884	-0.102642	0.102641
A_55_P2068350	Ido2	0.0266541	761.765	547.427	0.285984	-0.285984	NM_145949
A_55_P2153067	2610028H24Rik	0.0315859	294609	280656	0.0850487	-0.0850487	NM_029816
A_55_P2026535	Erc2	0.0101522	284.965	241.337	0.169523	-0.169523	NM_177814
A_55_P1974582	Eif4h	0.019165	14181.8	13764.6	0.0720053	-0.0720046	NM_033561
A_52_P63973		0.00387323	37.0765	22.7976	0.404896	-0.404896
A_55_P2016675	Ogfr	0.0119681	1506.36	1820.66	-0.0844381	0.0844379	NM_031373
A_55_P2019294		0.0485921	54.1975	23.4817	0.629572	-0.629572
A_55_P2461067	Guf1	0.0283598	106.711	85.5102	0.214172	-0.214172	NM_172711
A_51_P218774	Rgs10	0.00826508	323.509	511.032	-0.280395	0.280395	NM_026418
A_52_P278354	Bmp7	0.0278024	1672.05	651.921	0.762851	-0.762851	NM_007557
A_51_P332602	Surf1	0.0121315	2533.92	2284.1	0.125185	-0.125185	NM_013677
A_51_P222467	Abcg1	0.00041861	900.561	1605.88	-0.365334	0.365334	NM_009593
A_51_P300434	Dst	0.0419363	546.259	758.72	-0.185544	0.185544	NM_134448
A_51_P136337	Galm	0.0203587	737.539	557.551	0.251299	-0.251299	NM_176963
A_30_P01028562		0.00357549	3385.61	3337.34	0.0612682	-0.0612679
A_55_P2111980	Hsd3b5	0.0353702	1710.98	201.986	1.85107	-1.85107	NM_008295
A_55_P2017373	Ina	0.0193155	148.151	132.742	0.12957	-0.12957	NM_146100
A_55_P2115176	Pdhx	0.021156	598.989	503.661	0.172369	-0.172369	NM_175094
A_55_P2134566	Fam71e1	0.0349308	709.066	702.299	0.0583182	-0.0583181	AK006222
A_55_P2046403	Ucn3	0.0118449	57.7677	32.2251	0.470332	-0.470331	NM_031250
A_52_P359965	Cpd	0.0332115	541.439	707.835	-0.141519	0.141519	NM_007754
A_55_P2006861	Trio	0.0477908	436.664	419.115	0.0808001	-0.0808001	NM_001081302
A_52_P276525	Ankrd9	0.0145954	370.482	309.959	0.178583	-0.178583	NM_175207
A_55_P2002572	Ephx2	0.038551	25993.6	12737.2	0.566731	-0.566731	NM_007940
A_30_P01018632		0.0341291	268.534	241.432	0.127065	-0.127065
A_55_P1998411	Chchd3	0.00268757	3941.06	3458.93	0.144758	-0.144757	NM_025336
A_55_P2073557	Slc27a5	0.00219401	81075.6	63202.7	0.231312	-0.231313	NM_009512
A_55_P1970763	Pilrb2	0.0142327	43.6958	68.0722	-0.26874	0.268741	NM_001024932
A_51_P181451	C1qa	0.0250072	1185.49	1919.47	-0.288008	0.288008	NM_007572
A_55_P1976682	4932431P20Rik	0.0101096	1876.63	1574.24	0.176829	-0.176829	AK016539
A_55_P2155021	Ssbp1	0.0335213	89.1897	58.0772	0.350886	-0.350887	NM_028358
A_65_P02327	Pogk	0.00659316	121.358	74.725	0.408895	-0.408895	NM_175170
A_55_P2108983	A430078G23Rik	0.0239775	55460	82902.7	-0.229535	0.229535	NM_001033378
A_51_P427812	Tmem108	0.0087084	345.074	286.986	0.183708	-0.183708	NM_178638
A_55_P1955975	Afg3l2	0.0244456	2382.07	2043.02	0.158541	-0.158541	NM_027130
A_55_P1967659	Lactb	0.0176519	1454.38	1065.27	0.270556	-0.270556	NM_030717
A_65_P16603	Bad	0.0397254	209.052	202.611	0.072959	-0.072959	NM_007522
A_55_P2099952	Car1	0.00856139	61.6342	29.4559	0.5671	-0.567101	NM_009799
A_51_P520966	Icosl	0.00399902	188.103	467.737	-0.595088	0.595088	NM_015790
A_30_P01022057		0.0484526	50.2927	33.2772	0.35455	-0.354551
A_55_P2092030	Cyp4a10	0.00722773	7034.79	2260.37	0.851804	-0.851803	NM_010011
A_55_P2022211	Plxdc2	0.00952813	110.774	274.211	-0.600385	0.600385	NM_026162
A_52_P493477	Serpinb1c	0.0040017	49.9412	4.85657	1.64023	-1.64023	NM_173051
A_55_P2036475	Ifna11	0.042394	55.0211	38.4923	0.325746	-0.325746	NM_008333
A_55_P1971278	Kdm2a	0.0356232	267.108	308.824	-0.0535742	0.0535742	NM_001001984
A_30_P01030310		0.0211588	40.9393	35.9105	0.144342	-0.144342
A_51_P309534	Pex14	0.022546	1601.46	1290.97	0.207742	-0.207742	NM_019781
A_30_P01027755		0.00125653	1425.45	1333.82	0.0993037	-0.0993037
A_55_P2090817	Macrod2	0.0157768	154.493	121.778	0.222649	-0.222649	NM_028387
A_52_P370022		0.0386518	12775.4	15976.4	-0.106771	0.106771
A_55_P2055411	Rps7	0.0149701	24635.3	30222.3	-0.0949706	0.0949709	NM_011300
A_51_P519756	Rusc1	0.00931443	1350.06	1141.46	0.174166	-0.174166	NM_028188
A_52_P481316	Wdr93	0.036123	27.4758	14.9383	0.509737	-0.509737	NM_001037927
A_30_P01026185		0.010923	82.0609	62.7515	0.242626	-0.242627
A_51_P210560	Pptc7	0.0101812	3445.59	2918.9	0.169858	-0.169858	NM_177242
A_30_P01032205		0.0362478	106.043	81.9072	0.241638	-0.241639
A_55_P2094469	Kdr	0.0189072	11030.4	9711.32	0.141321	-0.141321	NM_010612
A_55_P2176212		0.0338227	4657.39	6094.44	-0.140021	0.14002
A_55_P1977583	Anxa11	0.0134521	2343.92	2976.11	-0.12148	0.12148	NM_013469
A_55_P2101340	Ramp3	0.0209095	76.6344	271.213	-0.878925	0.878925	NM_019511
A_55_P2057941	1700049G17Rik	0.0214718	41.3516	52.9964	-0.126066	0.126066	NM_028538
A_30_P01021786		0.012034	39.0497	31.5754	0.207654	-0.207655
A_55_P2052370	Tia1	0.0137061	27.9128	40.0587	-0.212316	0.212316	NM_011585
A_55_P2061934	6430550D23Rik	0.019764	89.6065	71.9734	0.204818	-0.204818	NM_001145351
A_55_P2021921	Fkbp1a	0.0262616	102388	98330	0.0793495	-0.0793495	NM_008019
A_51_P358052		0.00775882	33.4457	26.845	0.214465	-0.214465	XM_003085111
A_51_P370803	Olfr1143	0.0185659	62.979	53.8937	0.161439	-0.161439	NM_146293
A_52_P869802	Thoc3	0.024261	425.935	358.373	0.174825	-0.174825	NM_028597
A_55_P2209046	B830008H07Rik	0.0185644	2736.23	1953.53	0.29083	-0.290831	AK046787
A_51_P159610	Ccdc120	0.00830823	145.644	234.417	-0.29616	0.29616	NM_207202
A_55_P2032912		0.000109102	4578.91	5591.98	-0.0927971	0.0927978
A_52_P263658	Hes2	0.0305906	58.4227	49.9934	0.166728	-0.166728	NM_008236
A_30_P01017916		0.0366121	156.894	134.513	0.159949	-0.159949
A_55_P2050207	Ankrd27	0.0468811	2990.35	2946.12	0.0619776	-0.0619778	NM_145633
A_51_P426096	Mmp7	0.0137441	25.508	61.3852	-0.586483	0.586483	NM_010810
A_55_P2182835	Chrnb4	0.0338899	75.04	67.6194	0.124787	-0.124787	NM_148944
A_55_P1970740	Mrps10	0.0102829	4475.6	3786.86	0.17041	-0.170411	NM_183086
A_30_P01028429		0.003928	39.6797	26.6686	0.335058	-0.335058
A_51_P235984	Il10ra	0.000921766	86.3709	169.604	-0.432449	0.432449	NM_008348
A_55_P1963965	Hcrtr1	0.044266	71.5483	66.2052	0.10569	-0.105691	NM_198959
A_55_P2030299		0.0177471	94.597	50.0086	0.488407	-0.488407	FM179734
A_55_P2175579	Olfr1466	0.00643504	1391.58	2552.24	-0.38452	0.384519	NM_146694
A_55_P2051825	Ephx3	0.00899093	701.939	621.857	0.139915	-0.139914	NM_001033163
A_55_P2100628	Gm12216	0.00822669	2475.59	2379.26	0.0796845	-0.0796846	AK039036
A_55_P2012399	Tom1	0.00636926	3310.66	2933.92	0.138023	-0.138023	BC093520
A_30_P01028020		0.0181349	34161.8	31628.4	0.106358	-0.106358
A_55_P2112225	Pcyt2	0.0108157	823.047	690.937	0.176785	-0.176785	AK191463
A_55_P2054455	2310004I24Rik	0.0458157	161.498	144.624	0.129561	-0.129561	NM_025510
A_55_P1994173		0.00428339	2057.32	1288.86	0.390059	-0.390059
A_30_P01030664		0.00404286	107.391	104.658	0.0698398	-0.0698398
A_30_P01027353		0.0202306	75.0196	62.2867	0.185317	-0.185317
A_30_P01020719		0.0447743	1513.02	1328.81	0.14259	-0.14259
A_51_P155303	Rbfa	0.0226703	1191.05	1058.62	0.133434	-0.133434	NM_199197
A_55_P2167451	Cnnm2	0.017714	751.092	620.528	0.186865	-0.186865	NM_033569
A_55_P2252184	C76336	0.0377546	39.7154	26.0269	0.376838	-0.376838	CB840983
A_52_P467232	Il1rap	0.0246657	2123.31	1436.44	0.332797	-0.332797	NM_134103
A_55_P1957459	Lilrb4	6.77402e-05	1043.39	1988.89	-0.415541	0.415541	NM_013532
A_55_P1962747	H2-Ab1	0.0255017	6291.03	10515.7	-0.325393	0.325393	NM_207105
A_51_P369971	5730455O13Rik	0.0317239	2464.42	2264.2	0.110689	-0.110689	NM_001081075
A_66_P127262		0.0256874	1771.48	1502.55	0.167177	-0.167177
A_52_P393314	P2rx7	0.0261183	677.958	1101.33	-0.306517	0.306517	NM_011027
A_55_P2014056	1700092M07Rik	0.0255812	72.481	56.9776	0.228149	-0.228149	NM_001177347
A_30_P01025220		0.00363623	34.4846	29.8412	0.156279	-0.156279
A_55_P2148402	Cplx2	0.0244581	13960.9	12343.3	0.139867	-0.139867	NM_009946
A_30_P01021547		0.0151286	37.0187	28.4614	0.242006	-0.242006
A_30_P01024124		0.0260299	86.7357	74.4909	0.16113	-0.16113
A_55_P1961335	Ctsk	0.0294925	138.398	253.542	-0.386919	0.386919	NM_007802
A_55_P2219731	AI413759	0.0202088	51.7709	38.8491	0.256806	-0.256806	BI134269
A_55_P1975732	Sipa1l3	0.0381921	335.112	308.259	0.110141	-0.110141	NM_001081028
A_66_P127463		0.0216482	92.3174	129.121	-0.186884	0.186884	XM_622347
A_30_P01022726		0.0353386	34.6994	29.4861	0.166862	-0.166862
A_30_P01029840		0.0364196	37.0928	28.5491	0.251224	-0.251224
A_55_P2105517		0.0435974	115.392	174.744	-0.238248	0.238248	AK047917
A_51_P510939	Chchd7	0.00252166	643.852	559.452	0.152214	-0.152214	NM_181391
A_51_P183853	Grinl1a	0.0229302	7397.51	6978.72	0.0917026	-0.0917026	NM_178602
A_55_P2201454	2310079F09Rik	0.00362746	198.056	286.088	-0.213593	0.213593	AK142062
A_55_P2088692		0.0183828	1526.23	2849.63	-0.395279	0.39528	XM_001478178
A_55_P2078633	C4b	0.0468065	91328.3	110088	-0.0811561	0.0811548	NM_009780
A_55_P2376423	Igkv4-72	0.030455	342.419	299.97	0.144629	-0.144629	BU523966
A_55_P2083149		0.0342233	2025.72	1582.73	0.223617	-0.223617
A_55_P2164035		0.0255037	35.5331	33.6559	0.0888101	-0.0888099
A_51_P441970	Stox2	0.0417389	396.228	360.454	0.118459	-0.118459	NM_175162
A_55_P1964332		0.0148239	3872.29	3068.33	0.217015	-0.217015
A_55_P1987912	Chpf2	0.01445	491.549	393.814	0.210547	-0.210547	NM_133913
A_30_P01022297		0.0231399	38.3921	30.2847	0.22157	-0.221569
A_55_P2147397	Nt5dc1	0.00655835	71.2283	44.6817	0.382965	-0.382965	NM_176968
A_55_P2170225	Sh3bgrl2	0.0116192	112.634	94.4248	0.176625	-0.176624	NM_172507
A_30_P01023209		0.00640956	76.057	62.8638	0.191062	-0.191061
A_51_P518893	Ccin	0.0486899	1581.46	1372.52	0.151317	-0.151317	NM_001002787
A_55_P2149288	Cmya5	0.00232339	642.689	411.95	0.370021	-0.370021	NM_023821
A_66_P119968	Clec4a1	0.0396558	249.741	499.757	-0.419307	0.419306	NM_199311
A_51_P313638	Slc26a6	0.0322276	135.783	86.1836	0.367305	-0.367305	NM_134420
A_55_P1995449	Gm5451	0.0273586	3205.84	3761.88	-0.0628994	0.0628992	XM_003086172
A_55_P1991618	Ppp1r16a	0.0398138	4438.59	4319.92	0.0706279	-0.0706278	NM_033371
A_55_P2064712		0.0315509	28916.5	34539.9	-0.0757117	0.0757117
A_30_P01030527		0.0190435	2577.28	1999.34	0.234803	-0.234802
A_30_P01028069		0.0199558	316.159	306.237	0.0736461	-0.0736461
A_55_P2067011	Agxt2l2	0.0474139	39.0976	31.7836	0.20773	-0.207729	AK087703
A_52_P297050	Elp4	0.00689836	39.2038	19.4852	0.560207	-0.560207	NM_023876
A_55_P2128493		0.0379779	610.425	576.001	0.0915318	-0.0915317	EU359271
A_30_P01025922		0.0148647	45.1566	20.5387	0.62615	-0.626151
A_52_P1181112	Slc6a16	0.0360464	182.753	128.594	0.30268	-0.30268	XM_355900
A_55_P2032775		0.0215584	41.2764	35.5412	0.160902	-0.160901
A_55_P2024461	Tbkbp1	0.0409137	1961.52	1640.32	0.178545	-0.178545	NM_198100
A_55_P1992430	P2rx3	0.00580593	146.437	120.466	0.19161	-0.19161	NM_145526
A_55_P2023747	Mfsd10	0.00322797	537.96	733.216	-0.171773	0.171773	NM_026660
A_52_P350616	Mrm1	0.031573	517.531	463.388	0.129104	-0.129104	NM_145433
A_55_P1971006	1190003J15Rik	0.00910852	68821.4	50599.8	0.26786	-0.267859	NM_029821
A_66_P104479		0.047343	77112.8	93520.8	-0.0856323	0.0856311	XM_001473924
A_55_P2158627	Ube4a	0.00934523	117.601	95.2362	0.203695	-0.203695	BC006649
A_55_P1964867	Ndufs6	0.0248205	48086.4	42402.3	0.138977	-0.138976	NM_010888
A_30_P01027281		0.0190504	84.0811	116.49	-0.183646	0.183646
A_55_P2073383		0.00162726	15051.6	20018.5	-0.153829	0.153828
A_30_P01029686		0.0120618	46.6693	40.1335	0.162857	-0.162857
A_52_P543869	Shpk	0.0281919	620.043	540.754	0.149728	-0.149728	NM_029031
A_55_P1967227	Tmem158	0.0145795	1619.94	1361.88	0.174512	-0.174512	NM_001002267
A_30_P01021447		0.030128	349.671	628.032	-0.359824	0.359824
A_55_P1985288	Bhlha9	0.00218547	353.275	284.623	0.205252	-0.205252	NM_177182
A_55_P2047188	Fgf1	0.0349535	6297.22	4609.77	0.272169	-0.272168	NM_010197
A_55_P2090324	Zfp956	0.0379396	1871.14	1781.53	0.0864551	-0.086455	NM_178898
A_55_P2004126	Gm4384	0.00225622	1876.66	1718.86	0.113849	-0.113849	XM_001480020
A_55_P1990567	Bai1	0.023109	32.2263	19.6749	0.396115	-0.396115	NM_174991
A_55_P2162472		0.020783	1331.57	1215.06	0.116257	-0.116257
A_55_P2101526	L1td1	0.040612	154.388	152.779	0.057716	-0.057716	NM_001081202
A_55_P1954221	Emp1	0.00130277	209.048	550.578	-0.657089	0.657089	NM_010128
A_55_P1967720	Polr2i	0.0146042	7154.9	6225.62	0.149721	-0.149721	NM_027259
A_51_P383032	Clec4d	0.0307707	65.9401	190.494	-0.764426	0.764425	NM_010819
A_51_P407165	Abhd5	0.0430418	312.632	482.258	-0.265931	0.265931	NM_026179
A_30_P01030095		0.0102393	32.9478	56.213	-0.338638	0.338638
A_55_P2126227	Iqck	0.00936318	68.4647	46.3987	0.328533	-0.328533	NM_001081446
A_30_P01026176		0.00565307	341.365	287.392	0.173752	-0.173752
A_55_P2142341	Hcrt	0.0128268	51.8964	44.8177	0.158723	-0.158724	NM_010410
A_52_P608132	Snx32	0.0347045	162.958	150.51	0.106334	-0.106334	NM_001024560
A_55_P2142156	Gm16441	0.0176683	793.286	714.063	0.126553	-0.126553	XM_001474528
A_55_P1952385	Fkbp6	0.0187255	27.153	14.5567	0.520878	-0.520879	NM_033571
A_55_P2180056	1500004F05Rik	0.00761803	1297.23	1042.08	0.207695	-0.207695	AK158492
A_51_P427171	9030625A04Rik	0.0150899	50.983	92.3429	-0.378669	0.378669	NM_172488
A_30_P01033014		0.00955825	1287.55	1206.39	0.0978281	-0.0978281
A_52_P663704	Podnl1	0.00266696	25.2471	17.2272	0.332712	-0.332712	NM_001013384
A_55_P2039454	Gm5088	0.00558232	113.472	84.1589	0.271855	-0.271855	NR_002862
A_55_P2171788		0.0263689	28065.1	16696.4	0.42122	-0.421221
A_55_P1962305	Plac8	0.0148466	1057.05	1842.03	-0.348318	0.348318	NM_139198
A_55_P2041131		0.0275449	4603.07	5701.67	-0.101199	0.101199
A_55_P1992676	Ubtf	0.021317	623.032	531.77	0.166239	-0.166239	NM_011551
A_55_P1959379	BC080695	0.0269727	263.941	219.101	0.183993	-0.183993	NM_001007579
A_51_P244213	Hapln3	0.00341488	156.125	130.065	0.181594	-0.181594	NM_178255
A_52_P514352	Kcnk5	0.047727	171.257	85.3365	0.535983	-0.535983	NM_021542
A_55_P1979217	Abtb1	0.0069349	3393.1	3297.07	0.0714826	-0.0714824	NM_030251
A_66_P119123	A1cf	0.0328862	1895	1470.75	0.226784	-0.226785	NM_001081074
A_55_P2125633	Acbd5	0.0320794	547.999	406.34	0.268476	-0.268476	NM_001102438
A_55_P1996319	Wdr38	0.0494118	127.301	98.6614	0.228933	-0.228933	NM_029687
A_55_P1957198	Apob	0.0180105	98388.1	81626.6	0.184223	-0.184223	NM_009693
A_30_P01025897		0.00822853	102.585	93.2702	0.119973	-0.119973
A_55_P2023637	Prg4	0.0482403	2120.35	3492.21	-0.291527	0.291527	NM_021400
A_30_P01032843		0.0125091	305.643	257.09	0.173818	-0.173818
A_55_P1977589	Nfu1	0.00818483	3824.49	3080.16	0.206107	-0.206107	NM_001170591
A_51_P319070	Retsat	0.0085858	11533.6	4064.8	0.783018	-0.783018	NM_026159
A_51_P480982	Glo1	0.00816365	9769.33	8373.98	0.160669	-0.160668	NM_025374
A_55_P2017636	Thbs1	0.0449463	48.0169	110.561	-0.544657	0.544657	NM_011580
A_55_P2067266		0.0252217	91.2099	84.7305	0.103249	-0.103249
A_55_P2011672		0.0226499	12033.5	14235.6	-0.0692719	0.0692712
A_30_P01027850		0.0234608	11809.1	10364.7	0.143367	-0.143367
A_30_P01025370		0.0250797	35.8118	60.9309	-0.331866	0.331866
A_55_P2087825	Ncoa2	0.0434442	941.989	1182.08	-0.109763	0.109763	NM_008678
[truncated: 1,791 more rows]
